# Supplementary material for: Genomic and Phenotypic Diversity of Cultivated and Wild Tomatoes with Varying Levels of Heat Tolerance
Source: Genes (Basel). 2021 Mar 29;12(4):503. doi: 10.3390/genes12040503 (PMC8067180; doi:10.3390/genes12040503)
Supplement: Supplementary file 1 [file genes-12-00503-s001.zip]

Archive with 8 entries (8 files):
- Fig S1.docx
- __MACOSX/._Fig S1.docx
- Table S4.docx
- __MACOSX/._Table S4.docx
- File S1.xlsx
- __MACOSX/._File S1.xlsx
- Tables S1_S2_S3.xlsx
- __MACOSX/._Tables S1_S2_S3.xlsx
