# Supplementary material for: Genomic and Phenotypic Diversity of Cultivated and Wild Tomatoes with Varying Levels of Heat Tolerance
Source: Genes (Basel). 2021 Mar 29;12(4):503. doi: 10.3390/genes12040503 (PMC8067180; doi:10.3390/genes12040503)
Supplement: Supplementary file 1 [file genes-12-00503-s001.zip › File S1.xlsx]

## Sheet: All chromosomes
Chr	SNP	Cluster 1	Cluster 2	Cluster 3	Cluster 4	Cluster 5
1	chr1_48545	0	0	0	0	0.5
2	chr1_54383	0	0	0	0	0.5
3	chr1_65669	0	0	0	0	0
4	chr1_182279	0	0	0	0	0
5	chr1_183243	0	0.05556	0	0	0
6	chr1_459084	0	0	0	0	0
7	chr1_460762	0	0	0.0625	0	0
8	chr1_494421	0	0	0	0	0.5
9	chr1_541627	0	0	0	0	0
10	chr1_579798	0	0.1111	0.125	0.25	0
11	chr1_686520	0	0	0	0	0.5
12	chr1_688537	0	0	0	0	0.5
13	chr1_769319	0	0	0	0	0
14	chr1_856612	0	0	0.0625	0	0
15	chr1_978327	0	0	0	0	0.5
16	chr1_1004768	0	0	0	0	0.5
17	chr1_1006879	0	0	0	0	0.5
18	chr1_1258081	0	0	0	0	0
19	chr1_1347636	0	0.1111	0	0	0
20	chr1_1354768	0	0	0.375	0.5	0
21	chr1_1408965	0	0	0	0	0.5
22	chr1_1409015	0	0.1111	0	0	0
23	chr1_1453372	0	0.1111	0	0	0
24	chr1_1456110	0	0.1111	0	0	0.25
25	chr1_1477983	0	0.1111	0	0	0
26	chr1_1528031	0	0	0.0625	0.0625	0
27	chr1_1561033	0	0.1111	0	0	0
28	chr1_1709446	0	0	0	0	0.5
29	chr1_1719288	0	0	0	0	0.5
30	chr1_1739147	0	0	0	0	0
31	chr1_1857780	0	0	0	0	0
32	chr1_1901523	0	0	0	0	0
33	chr1_2068081	0	0	0.125	0	0
34	chr1_2129751	0	0	0.125	0	0
35	chr1_2132441	0.1667	0	0	0	0
36	chr1_2138385	0	0	0.125	0	0
37	chr1_2155590	0	0	0.125	0	0
38	chr1_2155962	0	0	0.125	0	0
39	chr1_2229240	0	0	0.25	0.375	0
40	chr1_2296287	0	0	0.5	0.3125	0
41	chr1_2297510	0	0	0.125	0	0.5
42	chr1_2299101	0	0	0.125	0	0
43	chr1_2299816	0	0	0.125	0.03125	0
44	chr1_2324599	0	0	0	0	0.5
45	chr1_2341773	0	0	0.125	0	0
46	chr1_2347893	0	0	0.125	0	0
47	chr1_2351984	0	0	0.125	0	0.5
48	chr1_2378572	0	0.2222	0.4375	0.4688	0
49	chr1_2378638	0	0	0	0	0.5
50	chr1_2426146	0	0	0	0.0625	0
51	chr1_2433177	0	0	0	0	0
52	chr1_2440334	0	0	0	0	0.5
53	chr1_2491965	0	0	0	0	0
54	chr1_2576640	0	0	0.125	0	0
55	chr1_2577148	0	0	0	0	0.5
56	chr1_2635297	0	0	0.125	0	0.5
57	chr1_2668255	0	0	0	0	0.5
58	chr1_2695326	0	0.05556	0.0625	0	0.5
59	chr1_2795569	0.1667	0	0	0	0
60	chr1_2840109	0	0	0	0	0.5
61	chr1_2893463	0	0.05556	0	0	0
62	chr1_3040211	0	0	0	0	0
63	chr1_3042099	0	0	0	0	0
64	chr1_3052242	0	0	0	0	0.5
65	chr1_3053099	0	0	0	0	0
66	chr1_3183795	0	0	0	0	0.5
67	chr1_3185001	0	0	0	0	0.5
68	chr1_3246997	0	0	0	0	0
69	chr1_3271241	0	0	0	0	0
70	chr1_3271307	0	0	0	0	0
71	chr1_3275687	0	0	0	0	0
72	chr1_3430451	0	0	0	0	0
73	chr1_3432654	0	0	0	0.03125	0
74	chr1_3530411	0	0	0	0.03125	0.5
75	chr1_3566971	0	0	0.0625	0	0
76	chr1_4389588	0	0	0	0	0.5
77	chr1_4505601	0	0	0	0	0
78	chr1_4556728	0	0	0	0	0.5
79	chr1_4704348	0	0	0	0	0.5
80	chr1_5020789	0	0	0.0625	0	0
81	chr1_5223376	0	0	0	0	0.5
82	chr1_5637980	0	0	0	0	0
83	chr1_5694452	0	0	0	0	0
84	chr1_6081022	0	0	0	0	0.5
85	chr1_6198522	0	0	0	0	0
86	chr1_6341872	0	0	0	0	0
87	chr1_6351665	0	0	0	0	0
88	chr1_6351731	0	0	0.0625	0	0
89	chr1_6355544	0	0	0	0	0
90	chr1_6895200	0	0	0	0.0625	0
91	chr1_8733760	0	0.05556	0	0	0
92	chr1_10386317	0	0	0	0	0
93	chr1_11925534	0	0.3333	0	0	0
94	chr1_11936141	0	0.05556	0	0	0
95	chr1_14709593	0	0.3333	0	0	0
96	chr1_16014500	0	0	0	0.0625	0
97	chr1_16638028	0	0	0	0	0.5
98	chr1_16638094	0	0	0.0625	0	0
99	chr1_16639975	0	0	0.0625	0	0
100	chr1_18371545	0	0	0	0	0
101	chr1_18430365	0	0	0	0.0625	0
102	chr1_19124284	0	0	0	0	0.5
103	chr1_19855308	0	0.05556	0.25	0.2812	0
104	chr1_25401425	0	0	0.0625	0	0
105	chr1_26510996	0	0	0	0	0.5
106	chr1_27265112	0	0	0	0	0
107	chr1_27968351	0	0	0	0	0.5
108	chr1_29363200	0	0	0.0625	0.09375	0
109	chr1_29574858	0	0	0	0	0
110	chr1_30480881	0	0	0	0	0
111	chr1_30878859	0	0	0	0	0.5
112	chr1_32505698	0	0	0.1875	0.03125	0
113	chr1_32599715	0	0	0	0	0
114	chr1_32774870	0	0	0	0.03125	0
115	chr1_32861243	0	0	0	0	0
116	chr1_35742171	0	0	0	0	0.5
117	chr1_36927515	0	0	0	0	0
118	chr1_37226135	0	0	0	0	0
119	chr1_38353547	0	0	0	0	0
120	chr1_40156680	0	0	0	0	0
121	chr1_42859460	0	0	0	0	0
122	chr1_43059241	0	0	0	0	0
123	chr1_43059307	0	0	0	0	0
124	chr1_43145151	0	0	0.0625	0	0.5
125	chr1_43734703	0	0	0	0	0
126	chr1_46871030	0	0.1111	0.0625	0	0
127	chr1_47811770	0	0	0	0	0
128	chr1_47816199	0	0	0	0	0.25
129	chr1_47823715	0	0.3333	0	0	0
130	chr1_47973231	0	0	0.125	0	0
131	chr1_48153340	0	0	0	0.03125	0
132	chr1_48295200	0	0	0	0	0
133	chr1_49803877	0.3333	0	0	0	0
134	chr1_50003481	0	0	0	0.03125	0
135	chr1_51546702	0	0	0	0	0
136	chr1_53097011	0	0.3333	0	0	0
137	chr1_53541338	0	0	0	0.03125	0
138	chr1_53735722	0	0	0	0.03125	0
139	chr1_53777086	0	0.05556	0.0625	0	0
140	chr1_53794643	0	0.05556	0	0	0.25
141	chr1_54208713	0	0	0	0	0
142	chr1_56471576	0	0	0	0	0
143	chr1_57556991	0	0	0	0	0
144	chr1_57866099	0	0	0	0	0
145	chr1_58190573	0	0	0	0	0
146	chr1_58191206	0	0.05556	0	0	0
147	chr1_58243985	0	0	0	0	0
148	chr1_58772728	0	0	0	0	0
149	chr1_60900100	0	0	0	0	0.5
150	chr1_61181423	0	0	0	0	0
151	chr1_61978676	0	0	0	0	0
152	chr1_62534392	0	0	0	0	0
153	chr1_62543299	0	0	0	0	0
154	chr1_62645301	0	0.05556	0.0625	0	0
155	chr1_64464647	0	0	0	0	0
156	chr1_64606544	0	0	0	0	0.5
157	chr1_64704795	0.1667	0	0	0.03125	0
158	chr1_64901859	0	0	0	0	0.5
159	chr1_65057705	0	0	0	0	0
160	chr1_65090204	0	0	0	0.03125	0
161	chr1_67690429	0	0	0	0	0.5
162	chr1_67947013	0	0	0	0	0
163	chr1_68381703	0	0	0.3125	0.03125	0
164	chr1_68400825	0	0	0.0625	0	0
165	chr1_68435657	0	0	0	0	0.5
166	chr1_68563440	0	0	0	0	0
167	chr1_68586681	0	0	0	0.03125	0
168	chr1_68974453	0	0	0	0	0
169	chr1_68995970	0	0.05556	0	0	0
170	chr1_69167295	0.1667	0	0	0	0
171	chr1_69217899	0	0	0	0	0.5
172	chr1_69549743	0	0.1111	0	0	0
173	chr1_69572918	0	0	0	0	0.5
174	chr1_69643666	0	0	0	0.03125	0
175	chr1_69800436	0.1667	0	0	0.03125	0
176	chr1_69839724	0	0	0	0	0.5
177	chr1_69840212	0.1667	0	0	0	0
178	chr1_69883448	0	0	0	0	0
179	chr1_69987639	0	0	0	0	0
180	chr1_69987701	0	0	0	0	0
181	chr1_70178004	0	0	0	0	0
182	chr1_70178070	0	0.1111	0	0	0
183	chr1_70204347	0	0	0	0	0.5
184	chr1_70327934	0	0	0	0	0
185	chr1_70368078	0	0	0	0.03125	0
186	chr1_70395283	0	0	0	0	0
187	chr1_70531163	0	0	0	0	0
188	chr1_70741973	0	0	0	0	0.5
189	chr1_70744328	0	0	0	0	0
190	chr1_70752245	0	0	0	0	0.5
191	chr1_70915426	0	0.05556	0	0	0.5
192	chr1_71016552	0	0	0	0	0.5
193	chr1_71051072	0	0	0	0	0
194	chr1_71093433	0	0	0	0	0
195	chr1_71097362	0.1667	0.05556	0	0.09375	0
196	chr1_71129470	0	0	0	0	0
197	chr1_71156420	0	0	0	0	0.5
198	chr1_71278521	0	0	0	0	0.5
199	chr1_71336657	0	0	0	0	0.5
200	chr1_71358166	0	0	0	0	0
201	chr1_71393408	0	0	0	0	0.5
202	chr1_71486468	0	0	0	0	0.5
203	chr1_71526571	0	0	0	0	0
204	chr1_71553927	0	0.05556	0.0625	0	0
205	chr1_71558246	0	0	0	0	0.5
206	chr1_71571643	0	0	0	0	0
207	chr1_71873803	0	0	0	0.03125	0
208	chr1_71874211	0	0	0	0.03125	0
209	chr1_71874277	0	0	0	0	0.5
210	chr1_71905973	0	0	0	0	0.5
211	chr1_71974640	0	0	0	0	0
212	chr1_71981000	0	0	0	0	0.5
213	chr1_72005142	0	0	0	0	0.5
214	chr1_72006217	0	0	0	0	0.5
215	chr1_72184160	0	0	0	0.03125	0
216	chr1_72190233	0	0	0	0.0625	0
217	chr1_72277391	0	0	0	0	0
218	chr1_72366862	0	0	0	0	0
219	chr1_72400214	0	0	0	0	0
220	chr1_72428810	0	0	0.0625	0	0
221	chr1_72432636	0	0	0	0	0
222	chr1_72469244	0	0	0	0	0.5
223	chr1_72573101	0	0	0	0	0.5
224	chr1_72680046	0	0	0.125	0	0
225	chr1_72750639	0	0	0	0	0
226	chr1_72774297	0	0	0.125	0	0
227	chr1_72907562	0	0	0	0	0.25
228	chr1_72993034	0	0	0	0	0
229	chr1_73049501	0	0	0	0.0625	0
230	chr1_73128468	0	0	0	0.0625	0.5
231	chr1_73137196	0.1667	0	0.0625	0	0
232	chr1_73138465	0	0	0	0.0625	0.5
233	chr1_73141233	0	0	0	0.0625	0.25
234	chr1_73142514	0	0	0	0.0625	0
235	chr1_73244293	0.3333	0.4444	0.125	0.4062	0
236	chr1_73275215	0	0	0	0.0625	0.5
237	chr1_73275930	0	0	0	0.0625	0
238	chr1_73299568	0	0	0	0.09375	0
239	chr1_73303819	0	0	0	0.0625	0
240	chr1_73457560	0	0	0	0.0625	0
241	chr1_73469313	0	0	0	0	0.5
242	chr1_73473055	0	0	0.0625	0	0.25
243	chr1_73496517	0	0.1111	0	0	0
244	chr1_73536389	0	0	0	0	0.5
245	chr1_73539298	0	0	0	0	0.5
246	chr1_73586571	0	0	0	0.0625	0
247	chr1_73612999	0	0	0	0.03125	0
248	chr1_73876786	0	0	0	0	0.5
249	chr1_73951765	0	0	0.0625	0.03125	0
250	chr1_73966767	0	0.05556	0	0	0
251	chr1_74026113	0	0	0	0	0
252	chr1_74072047	0	0	0	0	0.5
253	chr1_74257559	0	0	0	0	0.5
254	chr1_74276913	0	0	0	0.03125	0
255	chr1_74278167	0	0	0.0625	0	0
256	chr1_74326262	0	0	0	0	0.5
257	chr1_74337950	0	0	0	0	0.25
258	chr1_74376810	0	0	0	0	0
259	chr1_74404584	0.3333	0	0	0.03125	0
260	chr1_74425665	0.3333	0	0	0	0.25
261	chr1_74464430	0.1667	0	0	0	0
262	chr1_74533551	0	0	0	0	0
263	chr1_74594704	0	0	0	0	0
264	chr1_74594870	0	0	0	0	0.5
265	chr1_74621613	0.1667	0.05556	0.0625	0	0
266	chr1_74670071	0	0	0	0	0
267	chr1_74677192	0	0	0	0	0.5
268	chr1_74691083	0	0	0.0625	0.03125	0
269	chr1_74730165	0	0	0	0	0
270	chr1_74838211	0	0	0	0.03125	0
271	chr1_74839389	0	0.1111	0	0	0
272	chr1_74845041	0	0.1111	0	0	0
273	chr1_74845107	0	0	0.0625	0	0
274	chr1_75017223	0	0.1111	0	0	0
275	chr1_75024207	0	0	0	0.03125	0
276	chr1_75274644	0	0	0	0	0.5
277	chr1_75310508	0	0	0	0	0.5
278	chr1_75392587	0	0	0	0.0625	0
279	chr1_75395647	0	0	0.0625	0.03125	0
280	chr1_75480379	0	0	0	0	0.5
281	chr1_75508737	0.1667	0.1667	0.125	0.03125	0
282	chr1_75520158	0	0	0.0625	0	0
283	chr1_75521083	0	0	0	0	0
284	chr1_75525264	0	0	0	0	0
285	chr1_75527907	0	0	0	0	0
286	chr1_75623404	0	0	0	0	0.5
287	chr1_75651248	0	0.1111	0	0	0
288	chr1_75694025	0	0	0.0625	0	0
289	chr1_75734424	0	0	0	0	0
290	chr1_75791687	0	0	0	0.03125	0
291	chr1_75876718	0	0	0	0	0
292	chr1_75882408	0	0	0	0	0
293	chr1_75888343	0	0	0	0	0
294	chr1_75931051	0	0	0	0	0
295	chr1_75948325	0	0	0	0	0.5
296	chr1_76074933	0	0	0	0	0
297	chr1_76092659	0	0	0	0	0.5
298	chr1_76095914	0	0	0	0	0
299	chr1_76112870	0	0	0	0	0.25
300	chr1_76119376	0	0	0	0.03125	0
301	chr1_76121769	0	0	0	0	0.5
302	chr1_76130029	0	0	0	0	0
303	chr1_76155151	0.3333	0.2778	0	0	0
304	chr1_76201065	0	0	0	0	0
305	chr1_76201124	0.1667	0	0	0	0.5
306	chr1_76321534	0	0	0	0	0.5
307	chr1_76581787	0	0	0	0	0
308	chr1_76702129	0	0	0	0	0
309	chr1_76752984	0	0	0	0.03125	0
310	chr1_76833441	0.1667	0	0	0.03125	0
311	chr1_76872282	0	0	0	0	0.5
312	chr1_76973086	0	0	0	0	0.5
313	chr1_77018624	0	0	0	0	0.5
314	chr1_77049677	0	0	0	0	0.5
315	chr1_77090381	0	0.05556	0	0	0
316	chr1_77090447	0	0.1111	0	0	0
317	chr1_77104797	0	0.05556	0	0	0
318	chr1_77106947	0	0	0	0	0
319	chr1_77196346	0	0.05556	0	0	0
320	chr1_77241238	0	0	0	0	0
321	chr1_77299935	0	0	0	0.03125	0
322	chr1_77378250	0	0	0	0	0
323	chr1_77441528	0	0.05556	0	0	0
324	chr1_77442011	0	0.1111	0	0.0625	0
325	chr1_77637302	0	0.05556	0	0	0
326	chr1_77643524	0	0	0	0.03125	0
327	chr1_77673962	0	0	0	0	0.5
328	chr1_77674028	0	0	0	0	0.5
329	chr1_77791724	0	0	0	0	0.5
330	chr1_77935381	0	0	0	0	0
331	chr1_77938583	0	0.05556	0	0	0
332	chr1_77939568	0	0	0	0	0.5
333	chr1_78046823	0	0	0	0	0
334	chr1_78084440	0	0	0	0.03125	0
335	chr1_78234294	0	0	0	0	0.5
336	chr1_78257606	0	0	0	0	0.5
337	chr1_78304503	0	0	0.0625	0	0
338	chr1_78304673	0	0.05556	0	0	0
339	chr1_78311346	0	0	0	0	0
340	chr1_78352913	0	0	0	0	0.5
341	chr1_78423263	0	0	0	0	0
342	chr1_78438318	0	0	0	0	0.5
343	chr1_78439916	0	0	0	0	0.5
344	chr1_78449133	0	0	0	0.03125	0.5
345	chr1_78475161	0	0	0	0	0
346	chr1_78520761	0	0	0	0	0
347	chr1_78672889	0	0	0	0	0.5
348	chr1_78675912	0	0	0.0625	0	0
349	chr1_78777482	0	0.1111	0	0	0
350	chr1_78856467	0	0.05556	0	0	0
351	chr1_78879964	0	0.05556	0	0	0
352	chr1_78901949	0	0.1111	0	0	0
353	chr1_78935510	0	0	0	0	0.5
354	chr1_78938312	0	0	0	0	0.5
355	chr1_78984520	0	0	0	0	0.5
356	chr1_79023522	0	0	0	0	0
357	chr1_79118355	0	0	0	0.03125	0
358	chr1_79161048	0	0.1111	0	0.03125	0.25
359	chr1_79188920	0	0	0	0	0.5
360	chr1_79197302	0	0	0	0	0
361	chr1_79237490	0	0	0	0	0
362	chr1_79376272	0	0	0	0	0.5
363	chr1_79376338	0	0	0	0	0.5
364	chr1_79394891	0	0	0	0.03125	0
365	chr1_79644288	0	0	0.0625	0	0
366	chr1_79652607	0.3333	0	0	0.03125	0
367	chr1_79744011	0	0	0	0	0.5
368	chr1_79847881	0	0	0	0	0
369	chr1_79875094	0	0	0	0	0.5
370	chr1_79906600	0	0	0	0	0.5
371	chr1_79911310	0	0	0	0	0
372	chr1_79931474	0	0.05556	0	0	0
373	chr1_79964069	0	0.05556	0	0	0
374	chr1_79986752	0	0	0	0	0
375	chr1_80011959	0	0	0	0.03125	0
376	chr1_80057528	0	0	0	0	0
377	chr1_80129221	0	0	0	0.03125	0
378	chr1_80139825	0	0	0	0.03125	0
379	chr1_80142788	0	0	0	0	0
380	chr1_80165626	0	0	0	0	0
381	chr1_80215809	0	0	0	0	0.5
382	chr1_80307943	0	0	0	0.03125	0
383	chr1_80348203	0	0	0	0	0
384	chr1_80415996	0	0	0	0	0
385	chr1_80547408	0.3333	0	0	0	0
386	chr1_80551784	0	0	0	0	0.5
387	chr1_80600433	0	0	0	0	0
388	chr1_80600487	0	0	0	0	0.5
389	chr1_80616727	0	0	0	0	0
390	chr1_80616793	0	0	0	0	0.5
391	chr1_80647547	0	0.2222	0	0.3125	0
392	chr1_80658001	0	0.05556	0	0	0
393	chr1_80685700	0	0	0	0	0.5
394	chr1_80907266	0	0.05556	0	0.03125	0
395	chr1_81042719	0	0.05556	0	0	0
396	chr1_81116368	0	0	0	0	0
397	chr1_81117628	0	0	0.0625	0	0
398	chr1_81200405	0	0	0	0	0
399	chr1_81203333	0	0.05556	0.0625	0	0
400	chr1_81231731	0	0	0	0	0.5
401	chr1_81240183	0	0	0	0	0.5
402	chr1_81243343	0	0	0	0	0.5
403	chr1_81276140	0	0	0	0	0.5
404	chr1_81341898	0	0	0	0	0
405	chr1_81387465	0	0	0	0	0
406	chr1_81388759	0.3333	0.3333	0.125	0.3125	0
407	chr1_81415209	0	0	0	0	0.5
408	chr1_81475153	0	0.05556	0	0	0
409	chr1_81498508	0	0	0	0	0.5
410	chr1_81507949	0	0	0	0	0.5
411	chr1_81513874	0	0.05556	0	0	0
412	chr1_81594368	0	0.1111	0	0	0
413	chr1_81601456	0	0	0	0	0.5
414	chr1_81685751	0	0	0	0	0
415	chr1_81767001	0	0	0	0	0.5
416	chr1_81797706	0	0.1111	0.0625	0	0
417	chr1_81803043	0	0	0	0	0.5
418	chr1_81806479	0	0	0	0	0
419	chr1_81825776	0.1667	0.05556	0	0	0
420	chr1_81827267	0	0	0	0	0.5
421	chr1_81853435	0	0.1111	0	0	0
422	chr1_81881065	0	0	0	0.03125	0
423	chr1_81938462	0	0	0	0	0
424	chr1_81938528	0	0	0	0	0
425	chr1_82015457	0	0	0	0	0.5
426	chr1_82052081	0	0	0	0	0
427	chr1_82107113	0	0	0	0	0
428	chr1_82107164	0	0	0	0	0
429	chr1_82218113	0	0	0	0.03125	0
430	chr1_82230536	0	0	0	0	0.5
431	chr1_82284917	0	0	0.0625	0.03125	0
432	chr1_82284983	0	0	0	0.03125	0
433	chr1_82373531	0	0	0	0	0.5
434	chr1_82430685	0	0	0	0	0
435	chr1_82490859	0	0.05556	0	0	0
436	chr1_82492021	0	0	0	0	0
437	chr1_82501273	0	0	0	0	0
438	chr1_82518434	0	0	0	0	0.5
439	chr1_82600547	0	0	0	0.03125	0
440	chr1_82655740	0	0	0	0	0
441	chr1_82684666	0	0	0	0	0.5
442	chr1_82720059	0	0	0.0625	0	0
443	chr1_82823771	0	0.1111	0	0.03125	0
444	chr1_82954427	0	0.1111	0	0	0
445	chr1_82960680	0	0.05556	0	0	0
446	chr1_82964956	0	0	0	0	0
447	chr1_83040253	0.1667	0	0	0	0
448	chr1_83157885	0	0	0	0	0.5
449	chr1_83180501	0	0	0	0	0.5
450	chr1_83193832	0	0	0	0	0
451	chr1_83216413	0	0	0	0	0.5
452	chr1_83242303	0	0	0	0	0
453	chr1_83295903	0	0.05556	0	0	0.5
454	chr1_83364586	0	0	0	0	0
455	chr1_83439732	0	0.1111	0	0	0
456	chr1_83521624	0	0.05556	0	0	0.5
457	chr1_83564287	0.3333	0	0	0	0
458	chr1_83571834	0	0	0	0	0.25
459	chr1_83579690	0	0	0	0	0.5
460	chr1_83630685	0.3333	0	0	0	0
461	chr1_83686241	0	0	0	0	0
462	chr1_83761010	0	0	0.0625	0	0
463	chr1_83776118	0	0.05556	0	0	0.5
464	chr1_83793536	0	0	0	0	0
465	chr1_83815239	0	0	0	0	0.5
466	chr1_83815305	0	0	0	0	0.5
467	chr1_83816001	0	0	0	0	0
468	chr1_83822143	0	0.05556	0	0	0
469	chr1_83896619	0	0.05556	0	0	0
470	chr1_83933860	0	0	0	0	0
471	chr1_83938240	0	0	0	0	0
472	chr1_83950359	0	0	0	0	0
473	chr1_83963654	0	0.05556	0	0	0
474	chr1_83997073	0	0	0	0	0
475	chr1_84028914	0	0	0	0.03125	0
476	chr1_84036055	0	0	0	0	0.5
477	chr1_84036117	0	0	0	0.03125	0
478	chr1_84098017	0	0	0	0	0.5
479	chr1_84126546	0.1667	0	0	0	0.5
480	chr1_84162758	0	0	0	0	0
481	chr1_84184777	0	0	0	0	0
482	chr1_84202921	0	0.05556	0	0	0
483	chr1_84294671	0	0	0	0.1875	0
484	chr1_84345292	0	0	0	0	0.5
485	chr1_84364595	0	0	0	0	0
486	chr1_84365705	0	0	0	0.03125	0
487	chr1_84437952	0	0.05556	0	0	0
488	chr1_84468338	0	0	0	0	0
489	chr1_84475350	0	0	0	0	0.5
490	chr1_84475403	0	0	0	0	0
491	chr1_84485058	0	0	0	0.1875	0
492	chr1_84554711	0	0	0	0	0
493	chr1_84558061	0	0	0	0	0
494	chr1_84559240	0	0	0	0	0.5
495	chr1_84559306	0	0	0	0	0.5
496	chr1_84581992	0.1667	0.05556	0	0	0
497	chr1_84663825	0	0	0.0625	0	0
498	chr1_84681874	0	0	0	0	0
499	chr1_84682157	0.1667	0	0	0	0
500	chr1_84813623	0	0	0	0	0.5
501	chr1_84827564	0	0	0	0.03125	0.5
502	chr1_84831695	0	0	0	0	0.5
503	chr1_85010916	0	0	0	0	0
504	chr1_85137188	0	0	0	0	0.5
505	chr1_85262427	0	0	0	0	0.5
506	chr1_85270235	0	0	0	0	0
507	chr1_85284752	0.1667	0	0	0	0
508	chr1_85292079	0	0	0	0	0
509	chr1_85312230	0	0	0	0	0
510	chr1_85361277	0	0	0	0	0
511	chr1_85406202	0	0	0	0	0.5
512	chr1_85434797	0	0	0	0	0.5
513	chr1_85438705	0	0	0	0	0
514	chr1_85498020	0	0	0	0	0
515	chr1_85531330	0	0	0	0	0
516	chr1_85566575	0.3333	0.1111	0	0.1875	0.5
517	chr1_85616828	0	0	0	0	0.5
518	chr1_85680065	0.1667	0.05556	0	0.0625	0
519	chr1_85737440	0	0.05556	0	0	0.5
520	chr1_85744224	0	0	0	0	0
521	chr1_85758629	0	0	0	0	0
522	chr1_85833987	0	0	0	0	0
523	chr1_85834648	0.1667	0	0	0	0
524	chr1_85856815	0	0	0	0	0.25
525	chr1_85890144	0	0	0	0	0
526	chr1_85890184	0	0	0.1875	0.03125	0
527	chr1_85989048	0	0	0.0625	0	0
528	chr1_86037937	0	0	0	0	0.5
529	chr1_86078792	0	0	0.0625	0	0
530	chr1_86304486	0	0	0	0	0
531	chr1_86306979	0	0	0	0	0
532	chr1_86320167	0	0	0	0	0.5
533	chr1_86330595	0	0	0	0.03125	0
534	chr1_86345829	0	0	0	0	0.5
535	chr1_86345895	0	0	0	0	0.5
536	chr1_86391323	0	0	0	0	0.5
537	chr1_86409397	0	0.05556	0	0	0.5
538	chr1_86409463	0	0	0	0	0.5
539	chr1_86416461	0	0	0	0.03125	0
540	chr1_86426681	0	0	0	0	0
541	chr1_86430359	0	0	0	0	0.5
542	chr1_86478035	0.1667	0	0	0	0
543	chr1_86525460	0	0.05556	0	0	0
544	chr1_86577152	0	0.05556	0.0625	0	0
545	chr1_86577218	0.3333	0.4444	0	0.0625	0
546	chr1_86581998	0	0	0	0	0.5
547	chr1_86589050	0	0	0	0.03125	0.5
548	chr1_86767163	0	0	0	0	0
549	chr1_86891524	0	0	0	0	0.5
550	chr1_86907799	0	0	0	0	0.5
551	chr1_86907865	0	0	0	0	0.5
552	chr1_86936460	0	0	0	0.03125	0
553	chr1_86983058	0	0	0	0	0
554	chr1_87017844	0	0	0	0	0
555	chr1_87034799	0	0.1111	0.375	0.0625	0
556	chr1_87057770	0.3333	0	0	0	0
557	chr1_87058491	0	0	0	0	0.5
558	chr1_87061588	0	0.1111	0.375	0.0625	0
559	chr1_87128822	0	0	0	0	0.5
560	chr1_87134362	0	0	0	0	0
561	chr1_87169346	0	0.1111	0.375	0.0625	0
562	chr1_87178845	0	0	0	0	0
563	chr1_87185455	0	0	0.0625	0	0.5
564	chr1_87188780	0	0.1111	0.375	0.0625	0
565	chr1_87188830	0	0.1111	0.375	0.0625	0
566	chr1_87201149	0	0.1111	0.375	0.0625	0
567	chr1_87244449	0	0.1111	0.375	0	0
568	chr1_87293749	0	0	0	0	0
569	chr1_87346502	0	0	0	0	0
570	chr1_87429138	0	0	0	0	0.5
571	chr1_87442566	0	0	0	0.0625	0
572	chr1_87707692	0	0	0	0	0
573	chr1_87743476	0	0	0	0	0
574	chr1_87770765	0	0	0	0	0
575	chr1_87790166	0.3333	0.4444	0	0.25	0
576	chr1_87812944	0	0	0	0	0
577	chr1_87896942	0	0	0	0	0.5
578	chr1_87934554	0	0	0	0	0
579	chr1_87956501	0	0	0	0	0
580	chr1_88065869	0.1667	0	0	0	0
581	chr1_88133145	0	0.05556	0	0	0
582	chr1_88274556	0	0	0	0.0625	0
583	chr1_88283277	0	0	0	0	0
584	chr1_88330930	0	0	0	0	0
585	chr1_88344704	0	0.1111	0	0.1875	0
586	chr1_88353200	0	0	0.0625	0	0
587	chr1_88467091	0	0	0	0	0
588	chr1_88493001	0	0.2222	0.125	0	0
589	chr1_88566237	0.3333	0.4444	0.25	0.4688	0
590	chr1_88587163	0	0	0	0.03125	0
591	chr1_88649315	0	0	0	0	0.5
592	chr1_88696691	0	0.05556	0	0.03125	0.5
593	chr1_88856139	0	0	0	0	0
594	chr1_88867243	0	0	0	0	0
595	chr1_88867300	0	0	0	0	0
596	chr1_89022398	0	0	0	0	0.5
597	chr1_89106673	0.3333	0	0	0.03125	0
598	chr1_89109991	0.1667	0	0	0	0
599	chr1_89154596	0	0	0	0	0.5
600	chr1_89161335	0	0	0.25	0	0
601	chr1_89194152	0.1667	0.1111	0.375	0	0
602	chr1_89205669	0.3333	0.05556	0	0	0
603	chr1_89241462	0	0.1111	0.375	0	0.5
604	chr1_89294793	0	0.1111	0.375	0	0
605	chr1_89299188	0	0.05556	0	0	0
606	chr1_89427690	0	0	0	0	0.5
607	chr1_89454492	0	0.1111	0.375	0	0
608	chr1_89457633	0	0.1111	0.375	0	0
609	chr1_89458412	0	0.1111	0.375	0	0.25
610	chr1_89532404	0.3333	0.4444	0.125	0	0
611	chr1_89658871	0	0	0	0	0.5
612	chr1_89671690	0	0	0.0625	0	0
613	chr1_89686403	0	0.1111	0	0	0
614	chr1_89709428	0.1667	0.1111	0	0	0
615	chr1_89716676	0	0	0	0	0
616	chr1_89739518	0	0	0	0	0.5
617	chr1_89739584	0	0	0	0.03125	0
618	chr1_89750318	0	0	0	0	0
619	chr1_89784233	0	0	0	0.03125	0
620	chr1_89834063	0	0	0	0	0
621	chr1_89855026	0	0.2222	0.25	0	0
622	chr1_90088793	0.3333	0.4444	0.5	0	0
623	chr1_90090227	0	0	0	0	0.5
624	chr1_90098376	0	0.2222	0.25	0	0
625	chr1_90101101	0	0.05556	0	0	0
626	chr1_90146218	0	0.2222	0.25	0	0.5
627	chr1_90167583	0	0	0	0	0.5
628	chr1_90233388	0	0	0	0.03125	0
629	chr1_90316173	0	0.2222	0.25	0	0
630	chr1_90323140	0	0	0	0	0.25
631	chr1_90327431	0	0.2222	0.25	0	0
632	chr1_90441230	0	0	0.125	0	0
633	chr1_90455157	0	0	0	0.03125	0
634	chr1_90576521	0	0	0	0	0.5
635	chr1_90593071	0.3333	0.1111	0	0	0
636	chr1_90623068	0	0	0.0625	0	0
637	chr1_90639645	0	0	0	0	0.5
638	chr1_90643286	0	0.2222	0.3125	0	0
639	chr1_90745714	0	0.2222	0.1875	0	0
640	chr1_90793935	0	0.2778	0.3125	0.03125	0
641	chr2_1917963	0	0	0	0	0
642	chr2_2303279	0	0	0.0625	0	0
643	chr2_2306646	0	0.3333	0	0	0
644	chr2_3743580	0	0	0	0	0
645	chr2_4550166	0	0.05556	0	0.0625	0
646	chr2_8899306	0	0	0	0	0
647	chr2_9056840	0	0.3333	0	0	0
648	chr2_13206792	0.3333	0.3333	0	0	0
649	chr2_13784638	0	0	0	0.03125	0
650	chr2_13864010	0	0	0	0.03125	0.5
651	chr2_14672693	0	0	0	0	0
652	chr2_15779427	0	0	0	0	0.5
653	chr2_16724056	0.1667	0	0	0	0
654	chr2_18108461	0	0	0	0	0
655	chr2_18734737	0	0	0	0.03125	0
656	chr2_19250590	0	0	0	0	0.5
657	chr2_19822612	0	0.3333	0	0	0
658	chr2_20174009	0	0	0	0	0
659	chr2_20927452	0	0	0	0	0
660	chr2_21111864	0	0	0	0	0
661	chr2_21815393	0	0	0	0	0
662	chr2_22066577	0	0	0	0	0
663	chr2_22590075	0	0	0	0.03125	0
664	chr2_22913742	0	0	0	0	0.25
665	chr2_23147794	0	0.1111	0	0	0
666	chr2_23306515	0	0	0	0	0
667	chr2_23306911	0	0	0	0	0.5
668	chr2_23462196	0	0	0	0.03125	0
669	chr2_23633454	0	0	0	0	0
670	chr2_23901160	0	0	0	0	0.5
671	chr2_24198929	0	0	0	0	0
672	chr2_25600551	0	0.05556	0	0	0
673	chr2_25756422	0	0	0	0	0
674	chr2_26394352	0	0	0	0	0.5
675	chr2_26394418	0	0	0	0	0.5
676	chr2_26605027	0	0	0	0	0.5
677	chr2_26652988	0	0.05556	0	0	0
678	chr2_27113383	0	0.3333	0	0	0
679	chr2_29253868	0	0	0	0	0
680	chr2_29362765	0	0	0	0	0
681	chr2_29760381	0	0	0	0	0
682	chr2_29994043	0	0	0	0	0
683	chr2_30622413	0	0	0.0625	0.03125	0
684	chr2_30789339	0	0	0	0.03125	0
685	chr2_30806245	0	0	0	0	0
686	chr2_31079094	0	0	0	0	0.5
687	chr2_31511719	0	0	0	0	0
688	chr2_31638137	0	0	0	0	0.25
689	chr2_31743872	0	0.4444	0.125	0.0625	0
690	chr2_31798611	0.1667	0.1667	0.0625	0.0625	0
691	chr2_31855508	0	0	0	0	0
692	chr2_31886191	0	0	0	0	0.5
693	chr2_31976495	0	0.4444	0.5	0.2188	0
694	chr2_32282334	0	0.4444	0.125	0.0625	0
695	chr2_32309313	0	0	0	0.0625	0
696	chr2_32353049	0	0	0	0	0.5
697	chr2_32358860	0	0	0	0	0
698	chr2_32604411	0	0	0	0	0
699	chr2_33110077	0	0	0	0	0
700	chr2_33120653	0.3333	0.05556	0	0	0
701	chr2_33131147	0	0	0	0	0.5
702	chr2_33181397	0.1667	0	0	0	0
703	chr2_33181463	0	0	0	0.03125	0.25
704	chr2_33186143	0	0	0	0	0.5
705	chr2_33271725	0	0	0	0	0
706	chr2_33383345	0	0	0	0	0
707	chr2_33383411	0	0	0	0.03125	0
708	chr2_33514391	0.3333	0.2222	0	0.125	0
709	chr2_33532251	0	0	0	0	0.5
710	chr2_33535070	0	0	0	0	0.5
711	chr2_33535109	0	0	0	0	0.5
712	chr2_33574066	0.3333	0.2222	0	0.125	0
713	chr2_33720356	0	0	0	0	0.5
714	chr2_34074157	0	0	0	0.0625	0
715	chr2_34523591	0	0	0	0	0.5
716	chr2_34642906	0	0	0	0	0.5
717	chr2_34677293	0	0	0	0	0.5
718	chr2_34769955	0.3333	0.3333	0.3125	0.2812	0
719	chr2_34775854	0	0	0	0	0.5
720	chr2_34809510	0	0	0	0	0.25
721	chr2_34957191	0	0	0.0625	0	0
722	chr2_35186926	0	0	0	0.125	0
723	chr2_35186972	0.5	0.3333	0.125	0.0625	0
724	chr2_35201560	0.5	0.3333	0.125	0.0625	0
725	chr2_35223010	0	0	0	0	0.5
726	chr2_35324004	0	0	0	0	0.5
727	chr2_35345517	0	0	0	0	0
728	chr2_35362762	0.3333	0.1111	0.125	0.125	0
729	chr2_35576836	0	0	0	0	0
730	chr2_35624832	0	0	0	0.03125	0
731	chr2_35625664	0	0	0	0	0.5
732	chr2_35631459	0	0	0.0625	0.0625	0
733	chr2_35687062	0	0.3333	0.125	0	0
734	chr2_35691675	0	0	0.0625	0	0
735	chr2_35720945	0	0	0	0	0
736	chr2_35832065	0.3333	0.3333	0.125	0	0
737	chr2_35876246	0	0	0	0	0
738	chr2_35878796	0	0	0	0	0
739	chr2_36019796	0	0	0	0	0
740	chr2_36035463	0	0.05556	0	0	0.5
741	chr2_36088575	0	0.3333	0.25	0	0
742	chr2_36136678	0	0.3333	0.25	0	0
743	chr2_36156637	0	0.3333	0.25	0	0
744	chr2_36241714	0.1667	0	0	0	0
745	chr2_36249065	0	0	0	0	0.5
746	chr2_36250051	0	0	0	0.03125	0
747	chr2_36252641	0	0	0	0	0
748	chr2_36259313	0	0.1111	0	0	0
749	chr2_36357858	0	0	0	0	0.25
750	chr2_36431888	0	0	0	0	0.5
751	chr2_36464907	0	0	0	0	0
752	chr2_36465808	0	0	0	0.03125	0
753	chr2_36470956	0	0.05556	0	0	0
754	chr2_36513506	0	0	0	0	0
755	chr2_36651927	0	0	0	0	0.5
756	chr2_36671965	0	0.05556	0	0	0.5
757	chr2_36688707	0	0	0	0.03125	0
758	chr2_36698961	0	0	0	0	0.25
759	chr2_36767444	0	0	0	0	0
760	chr2_36793145	0	0.05556	0	0.03125	0
761	chr2_36956064	0	0	0	0.03125	0
762	chr2_37082551	0	0.1111	0	0	0
763	chr2_37088543	0	0	0	0.1562	0
764	chr2_37126390	0	0	0	0.03125	0
765	chr2_37287897	0	0.1111	0	0	0
766	chr2_37308326	0	0	0	0	0
767	chr2_37356163	0.3333	0.2222	0	0.09375	0
768	chr2_37394067	0	0.1111	0	0	0
769	chr2_37394133	0	0.1111	0	0	0.25
770	chr2_37396389	0	0.1111	0	0	0
771	chr2_37396796	0	0.1111	0	0	0
772	chr2_37445457	0	0.1111	0	0	0
773	chr2_37470375	0	0	0	0	0
774	chr2_37646799	0	0.1111	0	0.125	0
775	chr2_37665775	0	0.1111	0	0.1562	0
776	chr2_37809874	0	0.1111	0.125	0.125	0.5
777	chr2_37835022	0	0.05556	0	0	0
778	chr2_37836887	0	0	0	0	0.5
779	chr2_37952792	0	0	0	0	0.5
780	chr2_37998549	0	0	0	0	0.5
781	chr2_38005263	0.1667	0.05556	0	0	0
782	chr2_38048125	0	0.1111	0.125	0.1875	0
783	chr2_38048191	0	0.1111	0.125	0.1875	0
784	chr2_38048982	0	0.1111	0.125	0.1875	0
785	chr2_38049039	0	0.1667	0.125	0.1875	0
786	chr2_38085573	0	0.1111	0.125	0.1875	0
787	chr2_38089006	0	0.1111	0.125	0.1875	0
788	chr2_38089072	0	0	0	0	0.25
789	chr2_38128752	0.1667	0.05556	0	0	0
790	chr2_38237516	0	0.1111	0.25	0.1875	0
791	chr2_38310978	0	0.3333	0.375	0.1875	0
792	chr2_38318988	0	0.3333	0.375	0.1875	0.25
793	chr2_38362039	0	0	0	0	0.5
794	chr2_38404093	0	0.3333	0.375	0.1875	0
795	chr2_38425220	0	0.3333	0.375	0.1875	0
796	chr2_38425286	0	0	0	0	0.25
797	chr2_38476949	0	0.3333	0.375	0.1875	0.25
798	chr2_38480575	0	0	0.0625	0.03125	0
799	chr2_38626885	0	0.3333	0.5	0.0625	0.25
800	chr2_38642825	0	0.3333	0.5	0.0625	0
801	chr2_38642891	0	0.3333	0.5	0.0625	0.5
802	chr2_38672165	0	0	0	0	0
803	chr2_38682561	0	0.3333	0.5	0.0625	0
804	chr2_38721530	0	0.3333	0.5	0.0625	0
805	chr2_38721596	0	0.3889	0.5	0.0625	0
806	chr2_38722251	0	0.3333	0.5	0.0625	0
807	chr2_38761679	0	0.3333	0.5	0.0625	0.5
808	chr2_38800775	0.3333	0.2222	0	0	0
809	chr2_38936157	0	0.3333	0.375	0	0.5
810	chr2_38980528	0	0.3333	0.375	0	0.5
811	chr2_38989646	0	0.3333	0.375	0	0.25
812	chr2_39225663	0	0	0	0	0.5
813	chr2_39239569	0	0	0	0	0
814	chr2_39264771	0	0	0	0	0
815	chr2_39279174	0	0	0	0	0
816	chr2_39279295	0	0.05556	0	0.03125	0.5
817	chr2_39325633	0	0	0	0	0.5
818	chr2_39326209	0	0	0	0	0
819	chr2_39327410	0	0	0	0	0
820	chr2_39331224	0	0	0	0	0
821	chr2_39407529	0	0	0	0	0.5
822	chr2_39488949	0	0.05556	0	0	0
823	chr2_39578000	0	0	0	0	0
824	chr2_39616132	0	0	0	0.03125	0
825	chr2_39656666	0	0	0	0	0
826	chr2_39666407	0	0	0	0	0
827	chr2_39685400	0	0	0	0	0
828	chr2_39692971	0	0	0	0.03125	0
829	chr2_39695969	0	0	0	0.03125	0.5
830	chr2_39743725	0	0	0	0	0
831	chr2_39764545	0	0.05556	0	0	0
832	chr2_39837678	0	0.1111	0.125	0.125	0
833	chr2_39855256	0	0.1111	0.125	0.125	0.5
834	chr2_39871406	0	0.1111	0	0.125	0
835	chr2_39871472	0	0.1111	0	0.125	0
836	chr2_39875162	0	0.1111	0	0.125	0
837	chr2_39875994	0	0.1111	0	0.125	0
838	chr2_39884001	0	0	0	0.03125	0
839	chr2_39898402	0	0.1111	0	0.125	0
840	chr2_39955827	0	0	0	0	0
841	chr2_40206604	0	0	0	0.125	0
842	chr2_40215835	0	0	0	0.125	0
843	chr2_40231595	0	0	0	0.125	0
844	chr2_40257837	0	0	0	0.125	0
845	chr2_40278213	0	0	0	0.125	0.5
846	chr2_40399617	0	0	0.125	0	0
847	chr2_40480425	0	0	0	0	0
848	chr2_40544264	0	0	0	0	0
849	chr2_40546312	0	0.05556	0	0	0
850	chr2_40565442	0	0	0	0.03125	0
851	chr2_40685879	0	0	0	0	0.5
852	chr2_40812959	0	0	0	0	0.5
853	chr2_40856721	0	0	0	0	0.5
854	chr2_41004312	0.1667	0	0	0.03125	0
855	chr2_41023721	0	0	0	0	0.5
856	chr2_41076652	0	0	0	0	0
857	chr2_41147995	0	0	0	0.03125	0
858	chr2_41149524	0	0	0	0.03125	0
859	chr2_41172566	0	0	0	0.03125	0
860	chr2_41196279	0.3333	0	0	0	0
861	chr2_41247571	0	0.1111	0	0.125	0
862	chr2_41251738	0	0	0	0.03125	0
863	chr2_41252468	0	0	0	0	0
864	chr2_41252644	0	0	0	0	0
865	chr2_41356044	0	0	0	0	0
866	chr2_41384127	0	0	0	0	0
867	chr2_41463291	0	0	0	0	0
868	chr2_41503637	0	0	0	0	0.5
869	chr2_41841117	0	0	0	0	0.5
870	chr2_41967994	0	0	0	0.09375	0
871	chr2_41970987	0	0.05556	0	0	0
872	chr2_41997651	0	0	0	0	0.5
873	chr2_42059288	0	0	0	0.03125	0
874	chr2_42083450	0	0	0	0	0
875	chr2_42099093	0	0	0	0.03125	0
876	chr2_42237714	0	0	0.0625	0	0
877	chr2_42358495	0	0	0	0	0.25
878	chr2_42470148	0	0	0	0	0.5
879	chr2_42614928	0	0	0	0	0.5
880	chr2_42616357	0	0.1111	0	0.03125	0
881	chr2_42658388	0	0	0	0.03125	0
882	chr2_42743610	0	0	0	0	0
883	chr2_42923807	0	0	0	0	0.5
884	chr2_43003026	0	0	0	0	0
885	chr2_43021293	0	0	0	0	0.25
886	chr2_43080200	0	0	0	0	0
887	chr2_43252668	0	0.05556	0	0	0
888	chr2_43276065	0	0.05556	0	0	0
889	chr2_43292734	0	0	0	0	0.25
890	chr2_43302460	0.3333	0.2222	0.25	0.1875	0
891	chr2_43302526	0.3333	0.2222	0.25	0.1875	0
892	chr2_43324827	0	0	0	0	0.5
893	chr2_43454622	0.1667	0	0	0	0
894	chr2_43464839	0	0	0	0	0.5
895	chr2_43496963	0	0	0	0.03125	0.5
896	chr2_43499312	0	0	0	0	0
897	chr2_43535978	0	0	0	0	0.5
898	chr2_43628194	0.1667	0	0	0	0
899	chr2_43643622	0	0	0	0	0.25
900	chr2_43646762	0	0	0	0	0.25
901	chr2_43662136	0	0.1111	0	0	0.5
902	chr2_43724059	0.1667	0	0	0	0
903	chr2_43753533	0	0	0	0	0
904	chr2_43771985	0	0	0	0	0
905	chr2_43778754	0	0	0	0.0625	0
906	chr2_43793863	0	0	0	0	0.25
907	chr2_43938137	0	0	0	0	0
908	chr2_44118342	0	0	0	0	0
909	chr2_44134218	0	0	0	0.03125	0
910	chr2_44275881	0	0	0	0	0.25
911	chr2_44309471	0	0	0	0	0.25
912	chr2_44363244	0	0	0.0625	0	0
913	chr2_44444640	0	0	0	0	0
914	chr2_44487318	0	0	0	0	0.5
915	chr2_44550668	0	0.3333	0.5	0.0625	0
916	chr2_44553422	0	0.3333	0.5	0.0625	0
917	chr2_44560609	0	0.3333	0.5	0.0625	0
918	chr2_44587876	0	0.3333	0.5	0.0625	0
919	chr2_44679946	0	0	0	0.09375	0.5
920	chr2_44749036	0	0	0.0625	0	0
921	chr2_44763051	0	0	0	0	0
922	chr2_44807163	0	0	0	0	0
923	chr2_44843875	0	0	0	0	0.5
924	chr2_44860814	0	0	0	0	0
925	chr2_44869398	0	0	0	0	0.5
926	chr2_44876163	0	0	0	0.03125	0.5
927	chr2_44941022	0	0.1111	0	0	0
928	chr2_44984648	0	0.05556	0	0.03125	0
929	chr2_45019246	0	0	0	0	0.5
930	chr2_45032817	0.1667	0	0	0	0
931	chr2_45218939	0	0	0	0	0.25
932	chr2_45320542	0	0.05556	0	0	0
933	chr2_45467986	0	0	0	0	0
934	chr2_45512102	0	0	0	0.03125	0
935	chr2_45620216	0	0	0.0625	0	0
936	chr2_45621739	0	0	0	0	0.5
937	chr2_45632289	0	0	0	0	0.5
938	chr2_45644890	0	0	0	0	0.5
939	chr2_45645138	0	0	0	0	0
940	chr2_45755592	0	0	0	0	0.25
941	chr2_45756345	0	0	0	0	0.5
942	chr2_45819060	0	0.05556	0	0	0
943	chr2_45834609	0	0.05556	0	0.03125	0.5
944	chr2_45853944	0	0	0	0	0.5
945	chr2_45912158	0	0	0	0	0
946	chr2_45915879	0	0.3333	0.375	0.0625	0
947	chr2_45918117	0	0	0	0.03125	0
948	chr2_45919088	0	0.3333	0.375	0.0625	0
949	chr2_46077240	0	0.1111	0	0.1562	0
950	chr2_46152767	0	0	0	0	0.5
951	chr2_46169697	0	0	0	0	0.5
952	chr2_46208310	0	0	0	0	0
953	chr2_46209225	0	0	0	0	0.5
954	chr2_46216459	0	0	0	0	0
955	chr2_46216525	0	0	0	0.03125	0
956	chr2_46217110	0	0	0	0	0
957	chr2_46217176	0.3333	0	0	0	0
958	chr2_46246926	0.1667	0	0	0.03125	0
959	chr2_46259824	0	0.05556	0.0625	0.03125	0
960	chr2_46259890	0	0	0	0	0.5
961	chr2_46323797	0.3333	0	0	0	0
962	chr2_46335920	0	0	0	0	0.5
963	chr2_46447842	0.3333	0	0	0.0625	0.25
964	chr2_46511876	0	0	0	0	0.25
965	chr2_46558360	0	0	0	0	0.5
966	chr2_46572451	0	0	0	0	0
967	chr2_46578946	0	0	0	0	0.5
968	chr2_46610877	0	0	0	0.03125	0
969	chr2_46627363	0.3333	0	0	0.0625	0.25
970	chr2_46640246	0	0	0	0	0.5
971	chr2_46658373	0	0	0	0.03125	0
972	chr2_46919074	0	0.05556	0	0	0
973	chr2_46981148	0	0	0	0.03125	0
974	chr2_46996393	0	0	0	0	0
975	chr2_47073068	0	0	0	0.03125	0
976	chr2_47074341	0	0	0	0	0.5
977	chr2_47092220	0	0	0	0	0.25
978	chr2_47115500	0	0	0	0	0.5
979	chr2_47137953	0	0	0	0	0
980	chr2_47152019	0.3333	0.2222	0.125	0.2188	0
981	chr2_47186648	0	0	0	0.03125	0
982	chr2_47226828	0	0.05556	0	0	0
983	chr2_47246352	0	0	0	0	0
984	chr2_47295030	0	0	0	0.03125	0
985	chr2_47368162	0	0	0	0	0
986	chr2_47382459	0	0	0	0	0
987	chr2_47382525	0	0	0	0	0.25
988	chr2_47418525	0	0	0	0	0.5
989	chr2_47418591	0	0	0	0	0
990	chr2_47419647	0	0	0	0	0
991	chr2_47431620	0.1667	0	0	0	0.25
992	chr2_47487814	0	0	0	0	0
993	chr2_47550952	0	0	0	0	0.5
994	chr2_47578700	0	0	0	0	0.5
995	chr2_47622994	0	0.05556	0	0	0
996	chr2_47652576	0	0	0	0	0.5
997	chr2_47668391	0	0	0	0	0
998	chr2_47695038	0	0	0	0	0
999	chr2_47708301	0	0	0	0	0
1000	chr2_47718080	0	0	0	0	0
1001	chr2_47799988	0	0	0	0	0.25
1002	chr2_47800131	0	0	0	0	0.5
1003	chr2_47811063	0	0	0	0	0.5
1004	chr2_47956323	0	0.05556	0	0.03125	0.25
1005	chr2_48033847	0	0.05556	0	0	0
1006	chr2_48039596	0	0	0	0	0
1007	chr2_48053159	0	0	0	0	0.5
1008	chr2_48067280	0	0	0	0	0
1009	chr2_48295258	0	0	0	0	0.5
1010	chr2_48385795	0	0	0	0	0
1011	chr2_48472936	0	0	0	0	0.5
1012	chr2_48578338	0.3333	0	0	0.09375	0
1013	chr2_48580201	0	0	0	0	0.25
1014	chr2_48746935	0	0	0	0	0.25
1015	chr2_48759021	0	0	0.0625	0	0
1016	chr2_48777285	0	0	0	0	0.25
1017	chr2_48843680	0	0	0	0	0.25
1018	chr2_48881931	0	0.1111	0	0	0
1019	chr2_48913727	0	0	0	0.03125	0
1020	chr2_48917991	0	0	0	0	0.25
1021	chr2_48947568	0	0	0	0	0.25
1022	chr2_48950629	0	0	0	0	0.5
1023	chr2_49046285	0	0	0	0	0
1024	chr2_49053219	0	0	0	0.03125	0
1025	chr2_49099879	0	0	0.0625	0	0
1026	chr2_49199972	0	0	0	0	0
1027	chr2_49236879	0	0	0	0	0.5
1028	chr2_49263146	0	0	0	0	0.5
1029	chr2_49271526	0	0	0	0	0
1030	chr2_49310005	0	0	0	0	0.5
1031	chr2_49552280	0	0.05556	0	0.03125	0
1032	chr2_49739375	0	0	0.0625	0	0
1033	chr2_49791302	0	0	0	0	0
1034	chr2_49803689	0	0	0	0	0.5
1035	chr2_49824060	0	0	0	0	0
1036	chr2_49849285	0	0	0	0	0.5
1037	chr2_49857523	0	0	0	0	0.5
1038	chr2_49898822	0	0	0	0	0.5
1039	chr2_49906831	0	0	0	0	0.5
1040	chr2_50224742	0.3333	0	0	0.1875	0
1041	chr2_50242709	0	0	0	0.0625	0
1042	chr2_50377832	0	0	0	0	0
1043	chr2_50403926	0.1667	0	0	0.03125	0
1044	chr2_50432788	0	0	0	0	0
1045	chr2_50466880	0.3333	0	0	0.1875	0
1046	chr2_50561086	0	0.05556	0	0	0
1047	chr2_50601423	0	0	0	0.03125	0
1048	chr2_50664041	0	0	0	0	0.5
1049	chr2_50664081	0.3333	0	0	0.1875	0.25
1050	chr2_50671835	0	0	0	0.03125	0
1051	chr2_50743784	0	0	0	0	0
1052	chr2_50863750	0	0	0	0	0
1053	chr2_50921030	0	0	0	0	0.5
1054	chr2_50936102	0	0	0	0	0
1055	chr2_50957684	0	0	0	0.03125	0
1056	chr2_50957750	0	0	0	0	0.5
1057	chr2_51015086	0	0	0	0	0.5
1058	chr2_51051644	0	0	0	0	0
1059	chr2_51164807	0	0	0	0	0
1060	chr2_51165820	0	0	0	0	0
1061	chr2_51169215	0.1667	0	0	0	0
1062	chr2_51375109	0	0.1111	0	0	0
1063	chr2_51439321	0	0	0	0	0.5
1064	chr2_51439668	0.5	0.1111	0.375	0.375	0.5
1065	chr2_51479634	0	0	0	0	0.25
1066	chr2_51919201	0	0	0	0	0
1067	chr2_52019579	0	0	0	0.03125	0
1068	chr2_52061555	0	0	0	0	0.5
1069	chr2_52162471	0	0.05556	0	0	0
1070	chr2_52174277	0	0	0.25	0.1562	0.25
1071	chr2_52206909	0	0	0	0.03125	0
1072	chr2_52272506	0	0	0	0	0
1073	chr2_52279545	0	0	0	0.03125	0
1074	chr2_52297762	0	0	0	0	0.5
1075	chr2_52302732	0	0	0	0	0
1076	chr2_52392642	0	0	0	0	0
1077	chr2_52407304	0	0	0	0	0.5
1078	chr2_52458576	0	0	0	0	0.25
1079	chr2_52486695	0	0	0	0.03125	0
1080	chr2_52584734	0	0	0	0	0
1081	chr2_52623302	0	0	0	0	0.5
1082	chr2_52665968	0	0	0	0	0.5
1083	chr2_52723922	0	0	0	0	0
1084	chr2_52798982	0	0	0	0	0
1085	chr2_52951707	0	0	0	0	0
1086	chr2_53037415	0.3333	0	0	0.1875	0
1087	chr2_53061735	0	0	0	0	0.5
1088	chr2_53145743	0	0	0	0.03125	0
1089	chr2_53228219	0	0	0	0	0.25
1090	chr2_53288455	0	0	0.25	0.0625	0
1091	chr3_35010	0	0.05556	0.0625	0.03125	0
1092	chr3_37342	0	0	0	0	0
1093	chr3_58896	0	0	0.125	0	0.25
1094	chr3_67322	0.3333	0.1111	0.125	0.0625	0.25
1095	chr3_123142	0	0.05556	0	0	0
1096	chr3_135610	0	0	0.125	0	0
1097	chr3_160489	0	0	0	0	0.25
1098	chr3_175223	0	0	0.125	0	0.25
1099	chr3_194492	0	0	0	0	0.25
1100	chr3_214904	0	0	0.125	0	0
1101	chr3_280801	0	0	0	0	0.5
1102	chr3_344404	0	0	0.125	0	0
1103	chr3_356917	0	0	0.125	0	0
1104	chr3_491725	0	0	0	0.03125	0
1105	chr3_499696	0	0	0.125	0	0
1106	chr3_499762	0	0	0.125	0	0
1107	chr3_507537	0	0	0	0	0.5
1108	chr3_561711	0	0	0	0	0
1109	chr3_597849	0	0	0	0.1562	0
1110	chr3_722511	0	0	0	0	0
1111	chr3_792493	0	0	0	0	0
1112	chr3_810323	0	0	0	0	0.5
1113	chr3_924486	0	0	0	0	0
1114	chr3_942345	0	0	0	0	0
1115	chr3_944907	0	0	0	0	0
1116	chr3_962194	0	0	0	0	0.25
1117	chr3_987288	0	0	0	0	0
1118	chr3_1061574	0.3333	0	0	0	0
1119	chr3_1133294	0	0	0	0	0
1120	chr3_1136637	0	0	0	0	0.5
1121	chr3_1199180	0	0	0	0	0
1122	chr3_1243652	0	0	0	0.03125	0
1123	chr3_1330264	0.3333	0.1111	0	0.25	0
1124	chr3_1538292	0	0	0	0	0.5
1125	chr3_1543790	0	0	0	0	0.5
1126	chr3_1646006	0	0	0	0	0.25
1127	chr3_1666294	0	0.05556	0	0.03125	0
1128	chr3_1727303	0	0	0	0	0
1129	chr3_1799050	0	0	0	0	0.5
1130	chr3_1800338	0	0	0.0625	0	0.25
1131	chr3_1844828	0	0	0	0	0.5
1132	chr3_1845187	0	0	0	0	0.25
1133	chr3_1936718	0.3333	0.2222	0	0.0625	0.25
1134	chr3_1941142	0	0	0	0	0
1135	chr3_1941545	0	0	0	0.03125	0
1136	chr3_2118366	0.3333	0.2222	0	0.0625	0
1137	chr3_2122007	0	0	0	0	0.5
1138	chr3_2153864	0	0.1667	0.0625	0.2188	0.25
1139	chr3_2178668	0	0	0	0	0
1140	chr3_2230585	0	0	0	0	0.5
1141	chr3_2442551	0	0	0	0	0.5
1142	chr3_2456285	0	0	0	0.03125	0
1143	chr3_2500100	0	0	0	0.03125	0.25
1144	chr3_2569256	0	0	0	0	0.5
1145	chr3_2652365	0	0	0	0.03125	0
1146	chr3_2699190	0	0	0	0	0.5
1147	chr3_2707809	0	0	0	0	0
1148	chr3_2730534	0	0	0	0.03125	0
1149	chr3_2730600	0	0	0	0.03125	0
1150	chr3_2888141	0	0	0	0	0.5
1151	chr3_2892998	0	0	0	0	0.25
1152	chr3_2957338	0	0	0	0	0
1153	chr3_2995519	0	0	0	0	0.25
1154	chr3_3057807	0.5	0	0	0.125	0
1155	chr3_3143586	0.5	0.1111	0	0.125	0
1156	chr3_3187744	0	0	0	0	0.5
1157	chr3_3291046	0	0.1111	0.125	0	0.5
1158	chr3_3408322	0	0	0	0.0625	0
1159	chr3_3511772	0	0.1111	0.125	0	0
1160	chr3_3665538	0.3333	0.2222	0	0	0
1161	chr3_3735842	0	0.1111	0	0	0
1162	chr3_3735908	0	0.1111	0.125	0	0
1163	chr3_3804555	0	0	0	0	0
1164	chr3_3917791	0	0	0	0	0.25
1165	chr3_4026417	0	0.1111	0.125	0	0
1166	chr3_4056985	0	0.1111	0.125	0	0.5
1167	chr3_4132694	0	0.1111	0	0	0
1168	chr3_4209129	0	0.1111	0	0	0
1169	chr3_4209195	0	0.1111	0	0	0.25
1170	chr3_4339494	0	0	0	0.03125	0
1171	chr3_4502674	0	0.1667	0.1875	0.03125	0
1172	chr3_4521322	0	0.05556	0.0625	0	0
1173	chr3_4530328	0	0	0	0	0.25
1174	chr3_4580062	0	0	0	0	0.25
1175	chr3_4766519	0.1667	0	0	0	0
1176	chr3_4800806	0	0.3333	0	0.25	0
1177	chr3_4804851	0	0.1111	0	0	0.25
1178	chr3_4877120	0.3333	0.1111	0	0.0625	0
1179	chr3_4897253	0	0.1111	0	0	0
1180	chr3_4935487	0	0.1111	0	0	0
1181	chr3_4940789	0	0.1111	0	0	0.5
1182	chr3_5026237	0	0	0	0.03125	0
1183	chr3_5073217	0	0.1111	0	0	0.25
1184	chr3_5077730	0	0	0	0.03125	0
1185	chr3_5312128	0	0.1111	0	0	0
1186	chr3_5315288	0	0	0	0	0.5
1187	chr3_5543897	0	0	0.125	0	0
1188	chr3_5748855	0	0	0	0	0
1189	chr3_5806699	0.1667	0	0	0	0
1190	chr3_6262773	0	0	0	0	0
1191	chr3_6463322	0	0	0	0	0.5
1192	chr3_6611685	0	0	0	0	0.5
1193	chr3_6830771	0	0	0	0.03125	0.5
1194	chr3_6831616	0	0	0	0	0.25
1195	chr3_6832093	0	0	0	0	0
1196	chr3_6832159	0	0	0	0	0
1197	chr3_6835402	0	0	0	0	0.25
1198	chr3_7495482	0	0	0.0625	0	0
1199	chr3_7495548	0.3333	0.3333	0.3125	0	0
1200	chr3_7573168	0	0	0.375	0	0
1201	chr3_7735413	0	0	0.125	0.03125	0.25
1202	chr3_8065766	0	0	0	0	0
1203	chr3_9327310	0	0	0	0	0
1204	chr3_9832465	0	0.05556	0	0	0
1205	chr3_9959871	0	0	0.375	0	0
1206	chr3_10402593	0	0	0	0	0
1207	chr3_10665194	0	0	0	0	0
1208	chr3_10711897	0	0	0	0	0
1209	chr3_10785734	0	0	0.375	0	0
1210	chr3_10909183	0	0	0	0	0.5
1211	chr3_11515037	0	0	0	0	0
1212	chr3_11516855	0	0	0	0.03125	0
1213	chr3_12024585	0	0	0	0.03125	0.5
1214	chr3_12396137	0	0	0.0625	0	0
1215	chr3_12570519	0	0	0	0	0.5
1216	chr3_15152081	0	0	0	0	0.5
1217	chr3_15357075	0	0.05556	0	0.03125	0
1218	chr3_17360275	0	0	0	0	0
1219	chr3_18034495	0	0	0	0	0
1220	chr3_18220630	0	0	0.0625	0	0
1221	chr3_18767430	0	0	0	0	0
1222	chr3_18779140	0	0	0	0	0
1223	chr3_18788549	0	0	0	0.03125	0
1224	chr3_19156875	0	0	0	0.03125	0
1225	chr3_19982055	0	0	0	0.03125	0
1226	chr3_20078555	0	0	0	0.03125	0
1227	chr3_20732391	0	0.3333	0	0.03125	0
1228	chr3_21322367	0	0	0	0	0.5
1229	chr3_22859895	0	0	0	0	0
1230	chr3_23277619	0	0	0.25	0	0
1231	chr3_24865238	0	0	0	0	0
1232	chr3_25683513	0	0	0	0	0.5
1233	chr3_26083940	0	0	0	0	0.5
1234	chr3_26476470	0	0	0.25	0	0
1235	chr3_27667425	0	0	0	0	0
1236	chr3_27799127	0	0	0	0.03125	0
1237	chr3_27799921	0	0.05556	0	0	0
1238	chr3_28227290	0	0	0	0	0.5
1239	chr3_28264761	0	0	0	0	0.5
1240	chr3_28352182	0	0	0	0	0.5
1241	chr3_28356267	0	0	0.0625	0	0
1242	chr3_28456655	0	0	0	0	0
1243	chr3_28497513	0	0	0	0	0
1244	chr3_29701766	0	0	0	0.03125	0
1245	chr3_29707070	0	0.05556	0	0	0
1246	chr3_29707136	0	0	0	0.03125	0
1247	chr3_29707669	0.1667	0.2222	0.1875	0.2188	0
1248	chr3_30625691	0.1667	0	0	0	0
1249	chr3_31330617	0	0	0.0625	0	0
1250	chr3_31571853	0	0.05556	0	0	0
1251	chr3_31728547	0	0	0	0.03125	0
1252	chr3_32022568	0	0	0	0	0.5
1253	chr3_32682172	0	0	0	0	0
1254	chr3_32980829	0	0	0	0	0.25
1255	chr3_33226309	0	0	0	0	0
1256	chr3_33279936	0	0	0	0.03125	0
1257	chr3_37512747	0	0	0	0	0
1258	chr3_40110917	0	0	0	0	0
1259	chr3_45473004	0.1667	0	0	0.0625	0
1260	chr3_45781830	0	0	0	0.03125	0.5
1261	chr3_45791779	0	0.05556	0	0	0
1262	chr3_45983774	0	0	0.25	0	0
1263	chr3_46440021	0	0.05556	0.0625	0.0625	0
1264	chr3_46440629	0	0	0	0	0.5
1265	chr3_46453480	0	0	0	0.03125	0
1266	chr3_46528295	0	0	0.25	0	0
1267	chr3_46685692	0	0	0	0	0
1268	chr3_46685758	0	0	0	0	0.5
1269	chr3_46742779	0	0.05556	0	0	0
1270	chr3_46966023	0	0	0	0	0.5
1271	chr3_47091892	0	0.05556	0.25	0.125	0
1272	chr3_47105772	0	0	0	0.03125	0
1273	chr3_47191829	0	0	0	0	0.5
1274	chr3_47197633	0.5	0.05556	0	0.03125	0
1275	chr3_47198003	0	0	0.25	0.1875	0
1276	chr3_47200128	0.3333	0.2222	0.375	0.3125	0
1277	chr3_47241024	0.3333	0.3889	0.25	0.1562	0.5
1278	chr3_47348491	0	0	0	0.03125	0.5
1279	chr3_47393969	0	0	0	0	0
1280	chr3_47394763	0	0	0.0625	0	0
1281	chr3_47528094	0	0	0	0	0.25
1282	chr3_47591326	0	0	0	0	0.5
1283	chr3_47648734	0.3333	0.2222	0.125	0	0
1284	chr3_47671455	0	0	0	0	0.5
1285	chr3_47671509	0	0	0	0	0.5
1286	chr3_47676701	0	0	0	0	0.5
1287	chr3_47683929	0.3333	0.2222	0.125	0	0.5
1288	chr3_47694806	0.3333	0.2222	0.125	0	0
1289	chr3_47871902	0	0	0	0	0
1290	chr3_47955300	0.1667	0	0	0	0
1291	chr3_48295122	0	0	0	0	0.5
1292	chr3_48516255	0	0	0	0	0.5
1293	chr3_48589454	0	0	0	0	0.25
1294	chr3_48627290	0	0	0	0	0.5
1295	chr3_48627356	0	0	0	0	0.5
1296	chr3_48825635	0	0	0	0	0.5
1297	chr3_48863782	0	0	0	0	0.5
1298	chr3_48961787	0	0	0	0	0.25
1299	chr3_48967340	0	0	0	0	0
1300	chr3_49001726	0	0	0	0	0
1301	chr3_49031599	0	0	0	0.03125	0.5
1302	chr3_49171485	0	0.1111	0	0	0
1303	chr3_49284647	0	0	0	0	0.5
1304	chr3_49285502	0	0	0	0.03125	0
1305	chr3_49313792	0	0	0	0	0
1306	chr3_49313858	0	0	0	0	0.5
1307	chr3_49353269	0	0	0	0.03125	0
1308	chr3_49360887	0	0	0	0	0.5
1309	chr3_49414755	0	0	0	0.0625	0
1310	chr3_49429926	0.3333	0	0	0	0
1311	chr3_49744985	0	0	0	0	0.5
1312	chr3_49752924	0	0	0	0	0
1313	chr3_49838890	0	0	0	0.03125	0
1314	chr3_49886689	0	0	0	0.0625	0
1315	chr3_50061196	0	0	0	0	0
1316	chr3_50076166	0.3333	0.1111	0	0.125	0
1317	chr3_50084507	0	0	0	0	0
1318	chr3_50236870	0	0	0	0	0.25
1319	chr3_50266645	0	0	0	0	0
1320	chr3_50295945	0	0.05556	0.0625	0.0625	0
1321	chr3_50309862	0	0	0	0	0
1322	chr3_50315567	0	0	0	0	0
1323	chr3_50318702	0	0	0	0	0
1324	chr3_50383987	0	0	0	0	0
1325	chr3_50801938	0	0	0	0	0
1326	chr3_51090448	0	0	0	0	0
1327	chr3_51111433	0	0	0	0	0
1328	chr3_51116178	0	0	0	0	0.5
1329	chr3_51371554	0	0	0	0.03125	0
1330	chr3_51405661	0	0	0	0	0.5
1331	chr3_51431729	0.3333	0	0	0	0
1332	chr3_51434769	0	0	0.0625	0	0
1333	chr3_51438461	0	0.05556	0	0	0
1334	chr3_51480838	0	0	0	0	0
1335	chr3_52037289	0	0	0	0	0.5
1336	chr3_52241270	0	0	0	0	0
1337	chr3_52263047	0	0	0	0.0625	0
1338	chr3_52379020	0	0.05556	0	0	0
1339	chr3_52489720	0	0	0	0.03125	0
1340	chr3_52502056	0	0	0	0	0.5
1341	chr3_52516358	0	0	0	0	0.25
1342	chr3_53470974	0	0	0	0	0
1343	chr3_53568822	0	0	0	0	0.5
1344	chr3_53771744	0	0.1111	0.375	0.1875	0
1345	chr3_53835907	0	0	0	0	0.25
1346	chr3_53838075	0	0.05556	0.125	0	0
1347	chr3_53851538	0	0	0	0	0
1348	chr3_53906356	0	0	0	0	0
1349	chr3_53940239	0	0	0	0.03125	0
1350	chr3_53952704	0	0	0	0	0.5
1351	chr3_54020549	0	0	0	0	0.5
1352	chr3_54063248	0	0	0	0	0.5
1353	chr3_54063314	0	0	0.125	0	0
1354	chr3_54180632	0	0	0	0	0.25
1355	chr3_54200542	0	0	0	0	0
1356	chr3_54290950	0.3333	0.1111	0	0	0
1357	chr3_54401930	0	0	0	0	0
1358	chr3_54436223	0.1667	0	0	0	0
1359	chr3_54452621	0.1667	0	0	0	0
1360	chr3_54456594	0	0	0	0	0
1361	chr3_54540624	0	0	0	0	0.25
1362	chr3_54540690	0	0	0	0	0.25
1363	chr3_54622852	0	0.4444	0.375	0	0
1364	chr3_54625112	0	0	0	0	0.5
1365	chr3_54674270	0	0	0	0	0.25
1366	chr3_54853356	0	0	0.0625	0	0
1367	chr3_54853550	0	0	0.0625	0.03125	0
1368	chr3_54872187	0.1667	0	0	0	0
1369	chr3_54948551	0	0	0	0.03125	0
1370	chr3_54961774	0	0	0	0	0
1371	chr3_54997674	0	0	0	0	0
1372	chr3_55068824	0	0	0	0	0.25
1373	chr3_55085887	0	0	0	0	0.25
1374	chr3_55108024	0	0	0.0625	0	0
1375	chr3_55175983	0	0	0	0	0.5
1376	chr3_55194758	0	0	0	0	0
1377	chr3_55239487	0	0	0	0	0.5
1378	chr3_55244302	0	0	0	0	0.5
1379	chr3_55246521	0	0	0	0	0.5
1380	chr3_55627895	0	0	0	0	0
1381	chr3_55634686	0.1667	0.3889	0.1875	0.375	0.25
1382	chr3_55709451	0	0	0	0	0.5
1383	chr3_55735900	0	0	0	0.03125	0
1384	chr3_55737265	0	0	0	0	0.25
1385	chr3_55774916	0	0	0.0625	0	0.25
1386	chr3_55803032	0	0	0	0	0.5
1387	chr3_55844931	0	0	0	0	0.25
1388	chr3_55847979	0.3333	0.1111	0.125	0.125	0
1389	chr3_55947086	0	0	0	0	0
1390	chr3_55955031	0	0	0	0	0.25
1391	chr3_56009548	0	0	0	0	0.25
1392	chr3_56041695	0	0	0	0.03125	0.25
1393	chr3_56087599	0	0	0	0	0
1394	chr3_56089513	0	0	0.0625	0	0
1395	chr3_56116884	0	0	0	0	0.5
1396	chr3_56152723	0	0	0.125	0	0
1397	chr3_56214263	0	0	0	0	0.25
1398	chr3_56347595	0	0	0.125	0	0
1399	chr3_56390195	0	0	0	0	0
1400	chr3_56396895	0	0	0.125	0	0
1401	chr3_56516959	0	0	0	0	0.5
1402	chr3_56518022	0	0	0	0	0.5
1403	chr3_56557961	0	0	0	0	0
1404	chr3_56575790	0	0	0	0	0.5
1405	chr3_56673129	0	0	0	0	0.5
1406	chr3_56719977	0	0	0.125	0	0
1407	chr3_56899857	0	0	0.125	0	0
1408	chr3_56915753	0	0.05556	0	0	0
1409	chr3_57002424	0	0	0	0	0
1410	chr3_57036626	0	0.05556	0	0	0
1411	chr3_57124449	0	0	0	0	0.5
1412	chr3_57157796	0	0	0.0625	0	0
1413	chr3_57172363	0	0	0	0	0
1414	chr3_57205911	0	0.1111	0	0	0
1415	chr3_57251363	0	0	0.125	0	0
1416	chr3_57335385	0	0	0.125	0	0.5
1417	chr3_57336124	0	0	0	0	0.5
1418	chr3_57337833	0	0	0.125	0	0.5
1419	chr3_57442038	0	0	0	0	0.5
1420	chr3_57473792	0	0.3333	0.375	0.1875	0
1421	chr3_57564007	0	0	0	0	0.5
1422	chr3_57577768	0	0.05556	0	0	0
1423	chr3_57582965	0	0	0	0.1875	0
1424	chr3_57589067	0	0	0	0.1875	0.5
1425	chr3_57659558	0	0.05556	0.0625	0.03125	0
1426	chr3_57659624	0	0	0	0.1875	0.5
1427	chr3_57671066	0	0	0	0.1875	0
1428	chr3_57677186	0	0.05556	0	0	0
1429	chr3_57682033	0	0	0	0.1875	0.5
1430	chr3_57700483	0	0	0	0	0.5
1431	chr3_57886019	0	0.05556	0	0	0
1432	chr3_57895628	0	0	0	0	0.25
1433	chr3_57927629	0	0.1111	0.25	0.1875	0
1434	chr3_57927695	0	0	0	0.03125	0
1435	chr3_57932992	0	0	0	0	0
1436	chr3_57943514	0	0	0	0	0.5
1437	chr3_57988834	0	0.1111	0.25	0.1875	0
1438	chr3_58028486	0	0.1111	0.125	0.1875	0
1439	chr3_58052548	0	0	0	0	0
1440	chr3_58059098	0	0.2222	0	0	0
1441	chr3_58114338	0	0.1111	0	0	0
1442	chr3_58142068	0	0.1111	0.125	0.1875	0
1443	chr3_58143667	0	0	0	0.03125	0
1444	chr3_58204466	0	0	0	0	0
1445	chr3_58264122	0	0.4444	0.125	0.1875	0
1446	chr3_58265948	0	0.4444	0.125	0.1875	0
1447	chr3_58270492	0	0	0	0	0
1448	chr3_58356295	0	0	0	0	0
1449	chr3_58395953	0.3333	0.2222	0.125	0.1875	0
1450	chr3_58410584	0.3333	0.2222	0.125	0.1875	0
1451	chr3_58462999	0	0	0	0.03125	0
1452	chr3_58472049	0	0.1111	0.25	0.1875	0.5
1453	chr3_58495280	0	0.1111	0.25	0.1875	0
1454	chr3_58495346	0	0.1111	0.25	0.1875	0
1455	chr3_58527344	0	0.1111	0.25	0.25	0
1456	chr3_58576874	0	0	0	0.03125	0
1457	chr3_58703826	0	0.1111	0.25	0.1875	0
1458	chr3_58794321	0	0.1111	0.25	0.1875	0
1459	chr3_58806611	0	0.1111	0.25	0.1875	0
1460	chr3_58870928	0	0.1111	0.25	0.2188	0.5
1461	chr3_58951186	0	0.1111	0.25	0.1875	0
1462	chr3_58959909	0	0	0	0.03125	0
1463	chr3_58970348	0	0.1111	0.25	0.1875	0
1464	chr3_58985003	0	0.1111	0.25	0.1875	0.5
1465	chr3_58992442	0	0.1111	0.25	0.1875	0
1466	chr3_59069528	0	0.1111	0.25	0.1875	0
1467	chr3_59082711	0	0.1111	0.25	0.1875	0
1468	chr3_59203675	0	0	0	0	0.5
1469	chr3_59235706	0	0	0	0	0.5
1470	chr3_59246990	0	0	0	0	0.5
1471	chr3_59260285	0	0	0	0	0
1472	chr3_59293069	0	0.3333	0	0.125	0
1473	chr3_59389526	0	0	0	0	0.5
1474	chr3_59610005	0.1667	0.1111	0	0.125	0
1475	chr3_59617742	0.3333	0	0	0.125	0
1476	chr3_59634891	0	0	0	0	0
1477	chr3_59665747	0	0	0.0625	0.03125	0
1478	chr3_59729450	0	0	0	0	0
1479	chr3_59803856	0.3333	0.1111	0	0.125	0
1480	chr3_59935028	0	0.05556	0	0	0
1481	chr3_59999657	0	0	0	0	0
1482	chr3_60062822	0	0	0	0.03125	0
1483	chr3_60065268	0	0	0	0	0.5
1484	chr3_60259075	0	0.1111	0	0	0
1485	chr3_60288711	0	0	0	0	0.5
1486	chr3_60288777	0	0	0	0	0
1487	chr3_60293308	0	0	0	0	0
1488	chr3_60321063	0	0.1111	0	0	0
1489	chr3_60361110	0	0	0	0.03125	0
1490	chr3_60390491	0	0	0	0	0
1491	chr3_60415997	0	0	0	0	0.5
1492	chr3_60445191	0	0	0	0	0
1493	chr3_60581976	0	0	0	0	0.5
1494	chr3_60695595	0	0	0	0.03125	0
1495	chr3_60728117	0	0	0	0	0.5
1496	chr3_60840368	0	0.3333	0	0	0
1497	chr3_61005586	0	0	0	0.03125	0
1498	chr3_61005652	0	0	0	0	0.5
1499	chr3_61015748	0.1667	0	0	0	0
1500	chr3_61066084	0	0.05556	0.0625	0.03125	0
1501	chr3_61090700	0	0	0	0.0625	0
1502	chr3_61204192	0	0.3333	0.25	0.25	0
1503	chr3_61249105	0	0.05556	0	0	0
1504	chr3_61259206	0	0.3333	0	0.1875	0
1505	chr3_61267524	0	0	0	0	0.5
1506	chr3_61285115	0	0.3333	0	0.1875	0
1507	chr3_61361913	0	0.4444	0	0.125	0
1508	chr3_61412023	0.3333	0.2222	0	0.125	0
1509	chr3_61425464	0	0	0	0	0.5
1510	chr3_61440486	0	0	0	0	0
1511	chr3_61573757	0.3333	0.3333	0	0.125	0.5
1512	chr3_61705071	0	0	0	0.03125	0
1513	chr3_61707207	0	0	0	0	0.5
1514	chr3_61722517	0	0	0	0	0
1515	chr3_61752503	0	0	0	0	0
1516	chr3_61770820	0	0	0	0	0
1517	chr3_61895313	0	0	0	0	0.5
1518	chr3_61895471	0	0	0	0.03125	0
1519	chr3_61898489	0	0	0	0	0
1520	chr3_61936176	0	0	0	0	0.5
1521	chr3_61954204	0	0	0	0	0
1522	chr3_61987709	0	0	0.0625	0	0
1523	chr3_61987775	0	0	0	0	0.5
1524	chr3_62005598	0	0	0	0.03125	0
1525	chr3_62010268	0	0	0	0.03125	0
1526	chr3_62035832	0	0	0	0.1875	0
1527	chr3_62081288	0	0	0	0.03125	0
1528	chr3_62139792	0	0	0.125	0.0625	0.5
1529	chr3_62167879	0	0	0	0	0.5
1530	chr3_62167945	0	0	0.125	0.0625	0
1531	chr3_62206077	0	0	0.125	0.0625	0
1532	chr3_62322109	0	0	0.0625	0	0
1533	chr3_62384076	0	0	0	0.03125	0
1534	chr3_62395648	0	0	0	0	0.5
1535	chr3_62512522	0.3333	0.1111	0.125	0.1875	0
1536	chr3_62530570	0.3333	0.1111	0.125	0.1875	0
1537	chr3_62544324	0	0	0	0	0.5
1538	chr3_62578896	0	0	0	0	0.5
1539	chr3_62579288	0	0	0	0.03125	0
1540	chr3_62637590	0.1667	0	0	0	0
1541	chr3_62681580	0	0	0	0	0
1542	chr3_62790212	0	0	0	0	0.5
1543	chr3_62920421	0.3333	0.1111	0	0.1875	0
1544	chr3_62959909	0	0	0.0625	0	0
1545	chr3_63096054	0	0	0	0	0
1546	chr3_63163735	0.3333	0	0	0	0
1547	chr3_63170948	0	0	0	0	0.25
1548	chr3_63312317	0	0	0	0	0.25
1549	chr3_63441603	0	0	0	0	0
1550	chr3_63493333	0	0	0	0.03125	0
1551	chr3_63589788	0	0	0	0	0.5
1552	chr3_63589847	0	0	0	0.03125	0
1553	chr3_63590084	0	0	0	0	0.5
1554	chr3_63621536	0	0	0	0	0
1555	chr3_63699211	0	0	0	0	0
1556	chr3_63719005	0	0	0	0	0
1557	chr3_63719071	0	0	0	0	0
1558	chr3_63743489	0	0	0.0625	0	0
1559	chr3_63783375	0	0	0	0	0
1560	chr3_63881164	0	0	0	0	0.5
1561	chr3_63916921	0	0	0	0.03125	0
1562	chr3_63958554	0	0	0	0	0.5
1563	chr3_64007157	0	0	0	0	0.5
1564	chr3_64010312	0	0	0	0	0.5
1565	chr3_64095159	0	0	0	0	0
1566	chr3_64133085	0.1667	0	0	0.03125	0
1567	chr3_64155598	0	0	0	0	0.5
1568	chr3_64174439	0	0	0	0	0
1569	chr3_64209784	0	0	0	0	0
1570	chr3_64235572	0	0	0	0	0.5
1571	chr3_64238059	0	0	0	0	0.5
1572	chr3_64268505	0	0	0	0.3125	0
1573	chr3_64282333	0	0.05556	0	0	0
1574	chr3_64354035	0	0	0	0.03125	0
1575	chr3_64426397	0	0	0	0	0
1576	chr3_64517275	0	0	0	0.03125	0.5
1577	chr3_64519821	0	0	0.125	0.125	0
1578	chr3_64519881	0.1667	0	0.125	0.125	0
1579	chr3_64524407	0.1667	0	0.125	0.125	0
1580	chr3_64551287	0	0	0	0.03125	0
1581	chr3_64668760	0	0	0	0.03125	0
1582	chr3_64736440	0	0	0	0	0.5
1583	chr3_64819745	0	0	0	0	0
1584	chr3_64854623	0	0.05556	0	0	0
1585	chr3_64869114	0	0	0	0	0
1586	chr3_65004496	0	0	0	0	0
1587	chr3_65072723	0	0	0	0	0.5
1588	chr3_65112284	0.1667	0	0	0	0
1589	chr3_65127985	0	0.2222	0	0	0
1590	chr3_65159117	0	0	0	0	0
1591	chr3_65160808	0	0	0	0	0
1592	chr4_78544	0	0.05556	0	0.09375	0
1593	chr4_141574	0	0.05556	0	0.09375	0
1594	chr4_141640	0	0	0	0.0625	0
1595	chr4_158801	0	0	0	0	0.5
1596	chr4_211646	0	0.2222	0.125	0.1875	0
1597	chr4_241695	0	0.05556	0	0	0
1598	chr4_242156	0	0	0	0	0
1599	chr4_242354	0	0	0	0	0
1600	chr4_265922	0	0	0	0	0.5
1601	chr4_339395	0	0	0	0	0.5
1602	chr4_347861	0	0.05556	0	0.03125	0
1603	chr4_373775	0	0	0	0	0
1604	chr4_445661	0	0.05556	0	0.03125	0
1605	chr4_465401	0.1667	0	0	0	0.5
1606	chr4_473129	0	0	0	0	0
1607	chr4_655989	0	0	0.0625	0.03125	0.5
1608	chr4_664504	0	0	0	0.0625	0
1609	chr4_813216	0	0	0.0625	0	0.5
1610	chr4_877301	0	0	0	0	0
1611	chr4_1022826	0	0	0	0	0.5
1612	chr4_1037060	0.3333	0.4444	0.0625	0	0
1613	chr4_1038464	0	0	0	0	0
1614	chr4_1369743	0	0	0	0	0
1615	chr4_1437061	0	0	0	0	0
1616	chr4_1616009	0.3333	0.2222	0.125	0.1875	0.5
1617	chr4_1677462	0	0	0	0	0.5
1618	chr4_1677528	0	0	0	0	0
1619	chr4_1722126	0	0	0	0	0.5
1620	chr4_1724223	0	0	0	0	0
1621	chr4_1738648	0	0	0	0	0.5
1622	chr4_1739621	0	0	0	0	0.5
1623	chr4_1743035	0	0.05556	0	0	0.5
1624	chr4_1743101	0	0	0.0625	0	0
1625	chr4_1794701	0	0	0	0	0
1626	chr4_1800691	0.1667	0.1111	0	0	0
1627	chr4_1847625	0	0	0	0	0.5
1628	chr4_2034626	0	0	0	0	0.25
1629	chr4_2053753	0	0.05556	0	0	0
1630	chr4_2103948	0	0	0	0	0
1631	chr4_2174373	0	0.05556	0	0	0.5
1632	chr4_2186049	0	0	0	0.03125	0.5
1633	chr4_2186963	0	0	0.125	0	0.5
1634	chr4_2203547	0	0.1111	0	0	0
1635	chr4_2203605	0	0	0.125	0	0
1636	chr4_2231553	0	0	0	0	0
1637	chr4_2242273	0.1667	0.05556	0	0	0.5
1638	chr4_2243178	0	0	0	0	0
1639	chr4_2251080	0	0	0	0	0
1640	chr4_2261292	0	0	0	0	0
1641	chr4_2263798	0	0	0	0	0.5
1642	chr4_2263864	0	0	0	0	0
1643	chr4_2277223	0	0.2222	0.125	0	0
1644	chr4_2291528	0	0	0.1875	0	0.5
1645	chr4_2358231	0	0	0	0.03125	0
1646	chr4_2366367	0	0	0.125	0	0
1647	chr4_2390551	0.1667	0	0	0	0
1648	chr4_2399246	0	0	0	0.03125	0
1649	chr4_2446896	0	0	0	0	0
1650	chr4_2447023	0	0	0	0	0
1651	chr4_2458028	0	0	0	0	0.25
1652	chr4_2474823	0.3333	0	0	0	0
1653	chr4_2486481	0	0	0	0	0
1654	chr4_2518140	0	0	0	0	0
1655	chr4_2518206	0	0	0	0.03125	0
1656	chr4_2595529	0	0.1111	0	0	0
1657	chr4_2679414	0	0	0	0	0
1658	chr4_2684612	0	0	0	0	0.5
1659	chr4_2685852	0	0.1111	0	0	0.5
1660	chr4_2703122	0	0	0	0	0.5
1661	chr4_2729278	0	0	0	0	0
1662	chr4_2810956	0.3333	0	0	0	0.5
1663	chr4_2838319	0	0	0	0.03125	0
1664	chr4_2929777	0.1667	0.05556	0	0	0
1665	chr4_2962984	0	0.1111	0	0.125	0
1666	chr4_2970959	0	0.1111	0	0.125	0
1667	chr4_2980222	0	0	0	0	0
1668	chr4_3027622	0	0.05556	0	0	0
1669	chr4_3044517	0	0	0	0.03125	0.5
1670	chr4_3086645	0.3333	0	0.25	0.03125	0
1671	chr4_3096057	0.3333	0	0	0.0625	0
1672	chr4_3316194	0	0	0	0	0.5
1673	chr4_3360269	0	0	0	0.125	0
1674	chr4_3418586	0	0.05556	0	0	0
1675	chr4_3436640	0	0	0	0.03125	0
1676	chr4_3444566	0	0.05556	0	0.03125	0
1677	chr4_3511722	0	0	0.0625	0	0
1678	chr4_3512642	0	0	0	0	0.5
1679	chr4_3520151	0	0	0	0	0
1680	chr4_3553290	0	0	0	0	0.5
1681	chr4_3591688	0	0.05556	0	0.03125	0
1682	chr4_3873341	0	0	0	0.03125	0
1683	chr4_3883850	0	0	0	0	0.5
1684	chr4_3920413	0.3333	0	0	0.125	0
1685	chr4_3980915	0	0	0	0.03125	0
1686	chr4_4086362	0	0	0	0	0
1687	chr4_4136825	0	0	0	0	0
1688	chr4_4136881	0	0	0	0	0.5
1689	chr4_4151274	0	0	0	0	0.5
1690	chr4_4404289	0	0	0	0.03125	0
1691	chr4_4473763	0	0	0	0	0.5
1692	chr4_4562029	0.3333	0	0	0	0
1693	chr4_4570792	0.3333	0.3333	0.25	0.3125	0
1694	chr4_4656267	0	0	0	0	0.5
1695	chr4_4716144	0	0.3333	0.25	0.3125	0
1696	chr4_4750112	0.1667	0	0	0	0
1697	chr4_4751472	0	0.05556	0	0	0
1698	chr4_4901790	0	0	0	0	0
1699	chr4_4962759	0	0	0	0	0.5
1700	chr4_5024753	0	0	0	0	0
1701	chr4_5156282	0	0	0	0	0
1702	chr4_5356379	0	0	0	0	0.5
1703	chr4_5504837	0	0.05556	0	0	0
1704	chr4_5537163	0	0	0	0	0.5
1705	chr4_5640561	0	0	0	0.03125	0
1706	chr4_5746860	0.3333	0.4444	0	0.3125	0
1707	chr4_5916168	0	0	0	0	0
1708	chr4_5993038	0	0	0	0.03125	0
1709	chr4_6038306	0.3333	0.3333	0	0.0625	0.5
1710	chr4_6038372	0.3333	0.3333	0	0.0625	0
1711	chr4_6042571	0.3333	0.3333	0	0.0625	0
1712	chr4_6501057	0	0	0	0.03125	0
1713	chr4_6503533	0	0	0	0	0.5
1714	chr4_6553486	0	0	0	0	0.5
1715	chr4_6557831	0	0	0	0	0.5
1716	chr4_6606226	0.3333	0.05556	0.125	0	0
1717	chr4_6606292	0	0	0	0	0
1718	chr4_6818929	0	0	0	0.0625	0
1719	chr4_6822216	0	0	0.375	0.375	0
1720	chr4_6822282	0	0.05556	0	0	0
1721	chr4_6876349	0	0	0	0	0
1722	chr4_6946219	0	0	0	0	0.5
1723	chr4_7012893	0	0	0	0.03125	0.5
1724	chr4_7220734	0	0	0	0	0.5
1725	chr4_7236608	0	0	0	0.03125	0
1726	chr4_7244521	0	0.05556	0	0	0
1727	chr4_7270918	0	0	0	0	0.5
1728	chr4_7348997	0.3333	0.3333	0.375	0.25	0
1729	chr4_7353945	0.1667	0.05556	0.0625	0	0
1730	chr4_7354011	0	0	0.0625	0	0
1731	chr4_7377933	0	0	0.125	0.125	0
1732	chr4_7765804	0	0	0	0.03125	0
1733	chr4_11511040	0.3333	0.3333	0.125	0.1875	0
1734	chr4_11616119	0	0	0.125	0.125	0
1735	chr4_11806288	0	0	0.25	0.1562	0
1736	chr4_11832509	0	0	0.25	0.125	0
1737	chr4_12110134	0	0.3333	0	0.0625	0
1738	chr4_12172288	0	0.3333	0.25	0.1875	0
1739	chr4_14130376	0	0	0.25	0.125	0
1740	chr4_15742008	0	0	0.25	0.125	0
1741	chr4_16854709	0	0.05556	0	0	0
1742	chr4_17651451	0	0	0.25	0.125	0
1743	chr4_18119795	0	0	0.25	0.125	0
1744	chr4_18197817	0	0	0	0.03125	0
1745	chr4_18910599	0	0	0	0	0.25
1746	chr4_19762665	0	0	0.25	0.125	0
1747	chr4_21245786	0	0	0.25	0.125	0
1748	chr4_21340101	0	0	0.25	0.125	0
1749	chr4_21342000	0	0	0.25	0.125	0
1750	chr4_23271911	0	0	0.25	0.125	0
1751	chr4_23570078	0	0	0	0.03125	0
1752	chr4_23571616	0	0.05556	0.25	0.125	0
1753	chr4_23749851	0	0	0.25	0.125	0
1754	chr4_24329742	0.1667	0.05556	0	0	0.25
1755	chr4_24541598	0	0	0.25	0.125	0
1756	chr4_24715963	0	0	0.0625	0.03125	0.25
1757	chr4_26005436	0	0	0	0	0.5
1758	chr4_26776377	0	0	0.25	0.125	0.5
1759	chr4_28671678	0	0.05556	0	0.03125	0
1760	chr4_30993955	0	0	0.25	0.125	0
1761	chr4_31707302	0	0	0.25	0.125	0
1762	chr4_32913404	0	0	0.0625	0	0.5
1763	chr4_33229546	0	0	0	0	0.5
1764	chr4_33256012	0	0	0	0	0
1765	chr4_34676635	0	0	0.25	0.125	0
1766	chr4_34786243	0	0	0	0.03125	0
1767	chr4_37217975	0	0	0.25	0.125	0
1768	chr4_38942856	0	0	0.25	0.125	0
1769	chr4_40848688	0	0.05556	0	0	0
1770	chr4_41254052	0	0.1111	0.1875	0.125	0.25
1771	chr4_41324853	0	0	0.25	0.125	0
1772	chr4_42278443	0.1667	0	0.0625	0	0
1773	chr4_42367547	0	0	0.25	0.125	0
1774	chr4_42466555	0	0	0.25	0.125	0
1775	chr4_44879066	0	0	0.25	0.125	0
1776	chr4_44892074	0	0	0	0	0
1777	chr4_44904777	0	0	0	0.0625	0
1778	chr4_44979569	0	0	0.25	0.125	0
1779	chr4_45012931	0	0	0	0	0.25
1780	chr4_45532884	0.1667	0	0	0	0
1781	chr4_45572631	0	0.3333	0	0.0625	0
1782	chr4_46636362	0	0	0.25	0.125	0
1783	chr4_47127390	0	0	0.5	0.125	0
1784	chr4_47216101	0	0	0.5	0.125	0
1785	chr4_47278770	0	0	0.5	0.125	0
1786	chr4_47473817	0	0	0.5	0.125	0
1787	chr4_48340310	0	0	0.5	0.125	0
1788	chr4_48503601	0	0	0	0.03125	0.5
1789	chr4_48950597	0	0	0.5	0.125	0.5
1790	chr4_49282806	0	0	0.5	0.125	0.5
1791	chr4_49540456	0	0	0.5	0.125	0
1792	chr4_49553444	0	0	0.0625	0	0
1793	chr4_49675824	0	0.05556	0.375	0.125	0
1794	chr4_49795353	0	0	0	0.03125	0
1795	chr4_50098697	0	0	0.5	0.125	0
1796	chr4_50330166	0	0	0	0	0.5
1797	chr4_50549484	0	0	0	0	0.5
1798	chr4_50686890	0	0	0.0625	0	0
1799	chr4_50686956	0	0	0.125	0	0
1800	chr4_51006728	0	0	0	0	0.5
1801	chr4_51084949	0.1667	0	0	0	0
1802	chr4_51165462	0	0	0	0	0
1803	chr4_51171439	0	0	0	0	0
1804	chr4_51228148	0	0	0	0	0.5
1805	chr4_51569667	0	0	0	0	0
1806	chr4_51585341	0	0	0	0	0.5
1807	chr4_51775610	0	0	0	0.03125	0
1808	chr4_51864329	0	0	0	0	0
1809	chr4_52591141	0.1667	0.1111	0.0625	0.03125	0
1810	chr4_52598353	0	0	0	0	0
1811	chr4_52654248	0	0	0	0	0
1812	chr4_52658462	0	0	0	0.03125	0
1813	chr4_52664900	0	0	0	0	0
1814	chr4_52666411	0	0	0	0	0.5
1815	chr4_53011850	0	0	0	0	0
1816	chr4_53122593	0	0	0	0	0
1817	chr4_53126704	0	0	0	0	0
1818	chr4_53176540	0	0	0	0	0.5
1819	chr4_53250486	0	0	0	0	0.5
1820	chr4_53250552	0	0	0	0	0.5
1821	chr4_53296099	0	0	0	0	0
1822	chr4_53471989	0	0.1111	0.375	0.25	0
1823	chr4_53540657	0	0.1111	0.375	0.3125	0
1824	chr4_53542939	0	0.1111	0.5	0.3125	0.5
1825	chr4_53781190	0	0	0	0	0.5
1826	chr4_53800335	0	0.1111	0.375	0.3125	0
1827	chr4_53809392	0.3333	0	0	0	0
1828	chr4_53853734	0	0.05556	0	0	0
1829	chr4_53855986	0	0.1111	0.375	0.3125	0
1830	chr4_53856026	0	0.1111	0.375	0.3125	0
1831	chr4_53889553	0	0	0.0625	0	0
1832	chr4_53972336	0	0	0	0	0.5
1833	chr4_54269878	0	0	0	0	0.5
1834	chr4_54280617	0	0.1111	0.25	0.3125	0
1835	chr4_54280683	0	0	0.1875	0.0625	0
1836	chr4_54281586	0	0.1111	0.375	0.3125	0
1837	chr4_54308786	0	0.1111	0.25	0.3125	0
1838	chr4_54376481	0	0.1111	0	0	0
1839	chr4_54384739	0	0	0	0	0.5
1840	chr4_54429375	0	0.1111	0	0.3125	0
1841	chr4_54436420	0	0	0	0	0
1842	chr4_54437176	0	0.1111	0	0.3125	0.5
1843	chr4_54443436	0	0.1111	0	0.3125	0.25
1844	chr4_54510932	0	0	0	0	0.5
1845	chr4_54518505	0	0.1111	0	0.3125	0
1846	chr4_54726554	0.1667	0	0	0	0
1847	chr4_54772398	0	0	0	0	0.25
1848	chr4_54826545	0.1667	0.1111	0	0	0
1849	chr4_54835879	0	0.1111	0.375	0.25	0
1850	chr4_54858597	0	0	0	0.03125	0
1851	chr4_55008838	0	0	0	0	0
1852	chr4_55020134	0	0	0	0	0.5
1853	chr4_55073892	0	0.1111	0.375	0.25	0.5
1854	chr4_55098587	0	0.1111	0.5	0.25	0
1855	chr4_55099503	0	0	0	0	0.25
1856	chr4_55156567	0.3333	0.3333	0.375	0	0
1857	chr4_55169269	0	0.1111	0.375	0.375	0
1858	chr4_55242103	0.3333	0.1111	0.375	0.375	0
1859	chr4_55261607	0	0.1111	0.375	0.375	0
1860	chr4_55343247	0	0.1111	0.375	0.375	0.5
1861	chr4_55349107	0	0.1111	0.375	0.375	0.5
1862	chr4_55387213	0.3333	0.1111	0	0	0
1863	chr4_55432826	0.3333	0	0	0.09375	0
1864	chr4_55440200	0	0	0	0.0625	0
1865	chr4_55441842	0	0.1111	0	0	0
1866	chr4_55441908	0	0.1111	0.5	0.375	0.5
1867	chr4_55667314	0	0	0	0	0.5
1868	chr4_55717753	0	0	0	0.0625	0.5
1869	chr4_55885437	0	0	0	0	0.5
1870	chr4_55931416	0	0	0	0	0.5
1871	chr4_56053700	0	0	0	0.03125	0
1872	chr4_56095541	0.3333	0.3333	0	0.25	0
1873	chr4_56301813	0	0.1111	0.375	0.375	0
1874	chr4_56411002	0	0	0	0.0625	0
1875	chr4_56457542	0	0	0	0	0.5
1876	chr4_56506211	0	0	0.0625	0	0
1877	chr4_56506417	0	0	0	0	0.5
1878	chr4_56521583	0	0	0	0	0
1879	chr4_56566009	0	0	0	0	0.5
1880	chr4_56708540	0	0	0	0	0.5
1881	chr4_56793891	0	0	0	0	0
1882	chr4_56856346	0	0	0	0	0.5
1883	chr4_56917769	0	0	0	0	0
1884	chr4_56974544	0	0.05556	0	0	0
1885	chr4_57004998	0	0.05556	0	0	0
1886	chr4_57032604	0	0	0	0	0
1887	chr4_57032670	0	0	0	0	0
1888	chr4_57089126	0	0	0	0	0.5
1889	chr4_57089192	0	0.05556	0	0	0
1890	chr4_57127873	0	0	0	0.03125	0
1891	chr4_57128340	0	0	0	0	0.5
1892	chr4_57201649	0	0	0	0	0
1893	chr4_57229018	0	0	0	0	0.5
1894	chr4_57278758	0	0	0	0	0.5
1895	chr4_57365895	0	0.05556	0	0	0
1896	chr4_57369708	0	0	0	0.03125	0.25
1897	chr4_57371317	0	0	0	0	0
1898	chr4_57398922	0	0	0	0.03125	0
1899	chr4_57515576	0	0	0	0	0
1900	chr4_57525008	0	0	0	0	0.5
1901	chr4_57542645	0	0.05556	0	0	0
1902	chr4_57549314	0.3333	0.2222	0	0	0
1903	chr4_57678088	0	0.05556	0.0625	0.03125	0
1904	chr4_57681863	0	0	0	0.03125	0
1905	chr4_57721359	0	0	0	0	0
1906	chr4_57769808	0	0	0	0	0
1907	chr4_57786500	0	0.05556	0.0625	0.03125	0
1908	chr4_57823036	0.3333	0.1111	0	0.0625	0
1909	chr4_57984740	0	0	0	0	0.25
1910	chr4_58040740	0	0.1111	0.125	0.25	0
1911	chr4_58063752	0	0	0.125	0.3125	0.5
1912	chr4_58083925	0.1667	0	0.1875	0.3125	0
1913	chr4_58114668	0	0	0.125	0.3125	0
1914	chr4_58144533	0	0	0	0	0.25
1915	chr4_58182772	0.3333	0.1111	0.125	0.4062	0
1916	chr4_58182838	0.3333	0.1111	0.125	0.375	0.5
1917	chr4_58203363	0	0	0.125	0.3125	0.5
1918	chr4_58239820	0.3333	0	0.125	0.3125	0
1919	chr4_58305350	0.3333	0.1111	0.25	0.4375	0
1920	chr4_58454474	0	0.1111	0.125	0.25	0
1921	chr4_58462296	0	0.1111	0.125	0.25	0
1922	chr4_58462963	0	0.1111	0.125	0.25	0
1923	chr4_58752426	0	0.1111	0.125	0.125	0
1924	chr4_58881973	0	0.1111	0.25	0.125	0.5
1925	chr4_58882222	0	0	0	0	0.25
1926	chr4_58951370	0.1667	0.1111	0.125	0	0
1927	chr4_58954139	0	0.1111	0.25	0.125	0
1928	chr4_59059126	0	0.1111	0.25	0.1562	0
1929	chr4_59149670	0	0	0.25	0	0
1930	chr4_59169031	0	0	0.125	0.25	0
1931	chr4_59213518	0	0	0.125	0	0
1932	chr4_59228616	0	0	0	0	0
1933	chr4_59252667	0	0	0	0	0.25
1934	chr4_59291682	0	0	0	0	0
1935	chr4_59431504	0	0	0.0625	0.03125	0
1936	chr4_59528608	0	0	0	0	0
1937	chr4_59622329	0	0	0	0	0
1938	chr4_59856425	0	0	0	0	0
1939	chr4_60065237	0	0	0	0	0.5
1940	chr4_60244130	0	0	0	0	0.5
1941	chr4_60331038	0	0	0	0.0625	0
1942	chr4_60344075	0	0	0	0	0
1943	chr4_60362863	0.3333	0.1111	0.25	0.3125	0
1944	chr4_60470249	0	0	0	0	0
1945	chr4_60517480	0	0	0.125	0.09375	0
1946	chr4_60646644	0	0	0	0	0
1947	chr4_60695234	0	0	0	0	0
1948	chr4_60698429	0	0	0	0	0.5
1949	chr4_60698490	0	0	0	0	0.5
1950	chr4_60698807	0	0	0	0	0
1951	chr4_60794900	0	0	0.25	0	0.5
1952	chr4_60794966	0	0	0.25	0	0.5
1953	chr4_60923322	0	0	0.375	0	0
1954	chr4_60970925	0.3333	0	0.25	0.4375	0
1955	chr4_61007802	0.3333	0	0.125	0	0
1956	chr4_61060446	0	0	0.25	0	0
1957	chr4_61178345	0	0	0.25	0.09375	0
1958	chr4_61209832	0	0	0.25	0.0625	0
1959	chr4_61211897	0	0	0	0	0.5
1960	chr4_61269608	0	0	0	0	0
1961	chr4_61432565	0	0	0.3125	0.125	0
1962	chr4_61480379	0	0	0.25	0.125	0
1963	chr4_61568111	0	0	0	0	0.5
1964	chr4_61653274	0	0	0.25	0.125	0
1965	chr4_61655754	0	0	0.25	0.125	0.5
1966	chr4_61683823	0	0	0	0.03125	0
1967	chr4_61798608	0	0	0	0	0
1968	chr4_61861558	0	0.3333	0.375	0	0
1969	chr4_61881877	0	0	0	0.03125	0
1970	chr4_61891238	0	0.05556	0	0.03125	0
1971	chr4_61912031	0	0	0.125	0	0
1972	chr4_61920489	0	0.3333	0.375	0.125	0
1973	chr4_61935871	0	0	0.0625	0	0
1974	chr4_61963231	0	0	0	0.03125	0
1975	chr4_61977479	0.3333	0.3333	0.375	0.125	0
1976	chr4_61982253	0	0.3333	0.375	0.125	0
1977	chr4_61982319	0	0	0.0625	0	0.5
1978	chr4_62038249	0	0	0	0	0
1979	chr4_62075564	0	0.3333	0.375	0.125	0
1980	chr4_62135206	0	0.3333	0.25	0	0
1981	chr4_62250029	0	0.3333	0.5	0	0.5
1982	chr4_62281706	0	0	0	0	0
1983	chr4_62344548	0	0	0	0	0
1984	chr4_62418009	0	0.3333	0.375	0	0.5
1985	chr4_62433582	0	0	0.125	0	0
1986	chr4_62457080	0	0.3333	0.375	0	0.5
1987	chr4_62458567	0	0.3333	0.375	0	0
1988	chr4_62507209	0	0.3333	0.375	0	0
1989	chr4_62511396	0	0.3333	0.375	0	0
1990	chr4_62511446	0	0	0	0	0
1991	chr4_62559198	0.3333	0.3333	0.25	0	0
1992	chr4_62560844	0.3333	0	0	0	0
1993	chr4_62610776	0	0.3333	0.25	0	0
1994	chr4_62610842	0	0.3333	0.25	0	0
1995	chr4_62656128	0	0	0	0	0
1996	chr4_62656194	0.1667	0	0	0.03125	0
1997	chr4_62661769	0	0.3333	0.25	0	0
1998	chr4_62926663	0	0.3889	0.3125	0	0.5
1999	chr4_62950704	0	0.3333	0.3125	0	0
[truncated: 3,271 more rows]

## Sheet: chr6
SNP	Distance	Cluster 1	Cluster 2	Cluster 3	Cluster 4	Cluster 5
chr6_27283	27283	0	0	0	0	0
chr6_68301	68301	0	0	0.125	0	0
chr6_70491	70491	0	0	0.125	0	0
chr6_80800	80800	0	0	0.125	0	0
chr6_144892	144892	0	0	0.125	0	0
chr6_151429	151429	0	0	0	0	0.5
chr6_151495	151495	0	0	0.125	0	0
chr6_227719	227719	0	0	0.125	0	0
chr6_286977	286977	0	0	0.125	0	0
chr6_287823	287823	0	0	0.125	0	0
chr6_315361	315361	0	0	0.125	0	0
chr6_394166	394166	0	0	0.0625	0	0.5
chr6_474381	474381	0	0	0	0	0
chr6_474439	474439	0	0	0.125	0	0
chr6_499648	499648	0	0	0.125	0	0
chr6_508508	508508	0	0	0	0.03125	0
chr6_508574	508574	0	0	0	0	0
chr6_519546	519546	0	0	0	0.03125	0
chr6_522105	522105	0	0	0	0	0
chr6_563823	563823	0	0	0.125	0	0
chr6_650006	650006	0	0	0.125	0	0
chr6_653330	653330	0	0	0.0625	0	0
chr6_723111	723111	0	0	0.125	0	0
chr6_755044	755044	0	0	0.125	0	0
chr6_764906	764906	0.1667	0.05556	0.125	0	0
chr6_776826	776826	0	0	0.125	0	0
chr6_786810	786810	0	0	0.125	0	0
chr6_842702	842702	0	0	0.125	0	0.25
chr6_879164	879164	0	0	0	0	0.5
chr6_883496	883496	0	0	0	0	0.5
chr6_918200	918200	0	0	0.25	0	0
chr6_945276	945276	0	0	0.25	0	0.5
chr6_959758	959758	0	0	0.125	0	0
chr6_1008861	1008861	0	0	0	0	0.25
chr6_1008927	1008927	0	0	0.125	0	0
chr6_1062360	1062360	0	0	0.125	0	0.5
chr6_1082852	1082852	0	0	0.125	0	0
chr6_1150710	1150710	0	0	0.125	0	0
chr6_1174506	1174506	0.1667	0	0	0.0625	0
chr6_1174928	1174928	0	0	0.125	0	0
chr6_1228389	1228389	0	0	0.125	0	0
chr6_1252641	1252641	0	0	0.1875	0	0
chr6_1281137	1281137	0	0	0.125	0	0.5
chr6_1286008	1286008	0	0	0.125	0	0
chr6_1286065	1286065	0	0	0.125	0	0
chr6_1486339	1486339	0	0	0.125	0	0
chr6_1530094	1530094	0	0	0.1875	0	0
chr6_1578249	1578249	0	0	0.125	0	0
chr6_1600248	1600248	0	0	0.125	0	0
chr6_1621496	1621496	0	0	0.125	0	0.25
chr6_1688782	1688782	0.3333	0.2222	0.125	0.1875	0
chr6_1695766	1695766	0.3333	0	0.1875	0.03125	0
chr6_1698089	1698089	0.3333	0	0.125	0	0
chr6_1710622	1710622	0.3333	0.1667	0.25	0.1875	0
chr6_1717815	1717815	0.3333	0.2222	0.375	0.1875	0
chr6_1718284	1718284	0.3333	0.05556	0.125	0	0
chr6_1723205	1723205	0	0	0	0	0.25
chr6_1744860	1744860	0.3333	0	0.125	0	0
chr6_1761201	1761201	0.3333	0	0.125	0	0
chr6_1761267	1761267	0.3333	0	0.125	0	0
chr6_1777684	1777684	0	0	0.0625	0	0
chr6_1816033	1816033	0.3333	0	0.25	0	0
chr6_1856113	1856113	0	0	0	0	0.5
chr6_1880508	1880508	0.3333	0	0.125	0	0
chr6_1881356	1881356	0.3333	0	0.125	0	0
chr6_1970828	1970828	0.3333	0	0.125	0	0
chr6_1982287	1982287	0.3333	0	0.125	0	0
chr6_1987366	1987366	0.3333	0	0.125	0	0
chr6_2085658	2085658	0.3333	0	0.5	0.0625	0
chr6_2091674	2091674	0.3333	0	0.125	0	0
chr6_2095263	2095263	0.3333	0	0.125	0.03125	0
chr6_2101134	2101134	0.3333	0	0.5	0.09375	0
chr6_2129425	2129425	0.3333	0	0.5	0.0625	0
chr6_2137976	2137976	0.3333	0	0.125	0	0
chr6_2169923	2169923	0.3333	0	0.125	0	0
chr6_2190643	2190643	0.3333	0	0.125	0	0
chr6_2191104	2191104	0	0.2222	0.0625	0.1562	0
chr6_2216680	2216680	0	0	0.375	0.0625	0
chr6_2219407	2219407	0.3333	0	0.5	0.0625	0
chr6_2406286	2406286	0	0	0.375	0.0625	0
chr6_2415534	2415534	0	0	0.375	0.0625	0
chr6_2436967	2436967	0	0	0.375	0.0625	0
chr6_2515160	2515160	0.3333	0	0.375	0.0625	0
chr6_2519177	2519177	0.3333	0	0.125	0	0
chr6_2520089	2520089	0.3333	0	0.125	0	0
chr6_2531117	2531117	0.3333	0	0.125	0	0
chr6_2640125	2640125	0.3333	0	0.125	0	0
chr6_2759325	2759325	0.3333	0	0.125	0	0
chr6_2846823	2846823	0	0	0	0	0
chr6_2862923	2862923	0.3333	0	0.5	0.0625	0
chr6_2862969	2862969	0.3333	0	0.5	0.0625	0
chr6_2873735	2873735	0	0	0.375	0.0625	0
chr6_2891053	2891053	0.3333	0	0.5	0.0625	0
chr6_2919636	2919636	0.3333	0	0.125	0	0
chr6_2990267	2990267	0	0	0.375	0.0625	0
chr6_2990333	2990333	0	0	0.125	0	0
chr6_3015570	3015570	0	0	0.125	0	0
chr6_3024880	3024880	0	0	0.3125	0.0625	0
chr6_3058618	3058618	0	0	0.125	0	0
chr6_3083189	3083189	0	0	0.125	0	0
chr6_3102231	3102231	0	0	0.375	0.0625	0
chr6_3107182	3107182	0	0	0.375	0.09375	0
chr6_3156299	3156299	0	0	0.375	0.0625	0
chr6_3161705	3161705	0	0	0.5	0.0625	0
chr6_3254667	3254667	0	0	0.375	0.0625	0
chr6_3256943	3256943	0	0	0.5	0.0625	0
chr6_3257009	3257009	0	0	0.375	0.0625	0
chr6_3503088	3503088	0	0	0	0.03125	0
chr6_3527949	3527949	0	0	0.125	0	0
chr6_3539049	3539049	0.3333	0.1111	0.5	0.1875	0
chr6_3543016	3543016	0	0	0.375	0.0625	0
chr6_3584069	3584069	0	0	0.125	0	0
chr6_3631518	3631518	0	0	0.375	0.0625	0
chr6_3711626	3711626	0	0	0	0	0.5
chr6_3794986	3794986	0	0	0.125	0	0
chr6_3795956	3795956	0	0	0	0.03125	0
chr6_3823742	3823742	0	0	0.375	0.0625	0
chr6_4269506	4269506	0	0	0.375	0.0625	0
chr6_4564674	4564674	0	0	0.375	0.0625	0
chr6_4693990	4693990	0	0	0.375	0.0625	0
chr6_4706663	4706663	0	0	0.125	0	0
chr6_4706975	4706975	0	0	0.375	0.0625	0
chr6_4716436	4716436	0	0	0.4375	0.0625	0
chr6_5301802	5301802	0	0	0.125	0	0
chr6_5301868	5301868	0	0	0.375	0.0625	0
chr6_5433928	5433928	0	0	0.375	0.0625	0
chr6_6297011	6297011	0	0	0.125	0	0
chr6_7692856	7692856	0	0	0.5	0.0625	0
chr6_8073759	8073759	0	0	0.125	0	0.5
chr6_8164144	8164144	0	0	0.375	0.0625	0
chr6_8165191	8165191	0	0	0.375	0.0625	0
chr6_8168607	8168607	0	0	0.0625	0	0.25
chr6_8209643	8209643	0	0	0	0	0.5
chr6_8799194	8799194	0	0	0	0	0.5
chr6_10306864	10306864	0	0	0.375	0.0625	0
chr6_10306930	10306930	0	0	0.4375	0.0625	0
chr6_11364218	11364218	0	0	0.375	0.0625	0
chr6_11651276	11651276	0	0	0.5	0.0625	0
chr6_11653896	11653896	0	0	0.5	0.0625	0
chr6_12262573	12262573	0	0	0.125	0	0
chr6_13785235	13785235	0	0.05556	0	0	0
chr6_13787314	13787314	0	0	0	0.03125	0
chr6_14509375	14509375	0	0	0.1875	0	0
chr6_14682222	14682222	0.3333	0	0.0625	0.03125	0
chr6_15217158	15217158	0	0.05556	0.0625	0	0
chr6_15218270	15218270	0	0	0.5	0.0625	0
chr6_15219690	15219690	0	0	0.5	0.0625	0
chr6_15237903	15237903	0	0	0.5	0.0625	0
chr6_15873033	15873033	0	0	0	0.0625	0
chr6_16135873	16135873	0	0	0.375	0.0625	0
chr6_16326138	16326138	0	0	0.5	0.0625	0
chr6_16595577	16595577	0	0	0.5	0.0625	0
chr6_16595578	16595578	0	0	0.5	0.0625	0
chr6_17219117	17219117	0	0	0.375	0.0625	0
chr6_17220713	17220713	0	0	0.375	0.0625	0
chr6_17221531	17221531	0	0	0.375	0.0625	0
chr6_17350116	17350116	0	0	0.125	0	0
chr6_17350182	17350182	0	0.05556	0	0	0
chr6_17659694	17659694	0	0	0.375	0.0625	0
chr6_17676199	17676199	0	0	0.375	0.0625	0
chr6_18355558	18355558	0	0	0.125	0	0
chr6_18543045	18543045	0	0	0.5	0.0625	0
chr6_18543111	18543111	0	0	0.5	0.0625	0
chr6_21136777	21136777	0	0	0.375	0.0625	0
chr6_21136843	21136843	0	0	0.375	0.0625	0
chr6_21165177	21165177	0	0	0.5	0.0625	0
chr6_21318260	21318260	0	0.1111	0.0625	0.1875	0
chr6_21345571	21345571	0	0	0.375	0.0625	0
chr6_21435458	21435458	0	0	0.125	0	0
chr6_21446564	21446564	0	0	0.5	0.0625	0
chr6_21453828	21453828	0	0	0.5	0.0625	0
chr6_21460182	21460182	0	0	0.375	0.09375	0
chr6_21460217	21460217	0	0	0.5	0.0625	0
chr6_21471735	21471735	0	0	0.5	0.0625	0
chr6_21474686	21474686	0	0	0.125	0	0
chr6_21704470	21704470	0	0	0.5	0.0625	0
chr6_21811832	21811832	0	0	0.5	0.0625	0
chr6_21815372	21815372	0	0.05556	0	0	0
chr6_22073929	22073929	0	0	0.125	0	0
chr6_22074670	22074670	0	0	0.125	0	0
chr6_22075111	22075111	0	0	0.125	0	0
chr6_22103459	22103459	0	0	0	0	0
chr6_22114395	22114395	0	0	0.5	0.09375	0
chr6_22117344	22117344	0	0	0.5	0.0625	0
chr6_22477307	22477307	0	0	0.5	0.0625	0.25
chr6_22480244	22480244	0	0	0.5	0.0625	0
chr6_22503293	22503293	0	0	0.125	0	0
chr6_22820591	22820591	0	0	0.375	0.0625	0
chr6_23195450	23195450	0.1667	0	0.375	0.0625	0
chr6_23214630	23214630	0	0	0.5	0.0625	0
chr6_23215759	23215759	0	0	0.375	0.0625	0
chr6_23273574	23273574	0	0	0.125	0.03125	0
chr6_23295622	23295622	0	0	0.375	0.0625	0.25
chr6_23295834	23295834	0	0	0.375	0.0625	0
chr6_23295900	23295900	0	0	0.5	0.0625	0
chr6_23313687	23313687	0	0	0.125	0.03125	0
chr6_23368500	23368500	0	0	0.5	0.0625	0
chr6_23368566	23368566	0	0	0.5	0.0625	0
chr6_23530283	23530283	0	0	0.375	0.0625	0
chr6_23532783	23532783	0	0	0.375	0.0625	0
chr6_23553995	23553995	0	0	0.125	0	0
chr6_23558406	23558406	0	0	0.5	0.0625	0
chr6_23558834	23558834	0	0	0.5	0.0625	0
chr6_23559005	23559005	0	0	0.375	0.0625	0
chr6_23818417	23818417	0	0	0.125	0.03125	0
chr6_23818483	23818483	0	0	0.125	0	0
chr6_23936874	23936874	0	0	0	0	0
chr6_23956466	23956466	0	0	0.4375	0.0625	0
chr6_24530494	24530494	0.1667	0	0	0.03125	0.25
chr6_24534247	24534247	0	0	0.5	0.0625	0
chr6_24853932	24853932	0.3333	0.2222	0.25	0.1875	0
chr6_24992078	24992078	0	0	0.125	0.03125	0
chr6_25013703	25013703	0	0	0.375	0.0625	0
chr6_25024307	25024307	0	0	0.5	0.0625	0
chr6_25116913	25116913	0	0	0.375	0.0625	0
chr6_25693224	25693224	0	0	0.5	0.0625	0.25
chr6_25693263	25693263	0	0.05556	0	0	0
chr6_27433728	27433728	0	0	0.5	0.0625	0
chr6_27472130	27472130	0	0	0.5	0.0625	0
chr6_27664896	27664896	0	0	0.375	0.0625	0
chr6_27669625	27669625	0	0	0.5	0.0625	0
chr6_27669691	27669691	0	0	0.5	0.0625	0
chr6_28770738	28770738	0	0	0.5	0.0625	0
chr6_28771552	28771552	0	0	0.375	0.0625	0
chr6_28786455	28786455	0	0	0.375	0.0625	0
chr6_28810729	28810729	0	0	0	0	0
chr6_28895941	28895941	0	0	0	0	0.25
chr6_29039442	29039442	0	0	0.375	0.0625	0
chr6_29039508	29039508	0	0	0.375	0.0625	0
chr6_29045365	29045365	0	0	0.375	0.0625	0
chr6_29116573	29116573	0	0	0.4375	0.09375	0.25
chr6_29167470	29167470	0	0	0.125	0	0
chr6_29235311	29235311	0	0	0	0	0
chr6_29299412	29299412	0	0	0.0625	0	0
chr6_29299924	29299924	0	0	0.375	0.0625	0
chr6_29341581	29341581	0	0	0.375	0.0625	0
chr6_29403666	29403666	0	0	0.375	0.0625	0
chr6_29588972	29588972	0	0	0.375	0.0625	0
chr6_29599134	29599134	0	0	0.375	0.0625	0
chr6_29599200	29599200	0	0	0.375	0.0625	0
chr6_29600544	29600544	0	0.05556	0.125	0	0
chr6_29651182	29651182	0	0	0.375	0.0625	0
chr6_29651248	29651248	0	0	0.375	0.0625	0
chr6_29746431	29746431	0	0	0	0	0.5
chr6_29747385	29747385	0	0	0.375	0.0625	0
chr6_29752047	29752047	0	0	0.375	0.0625	0
chr6_29804835	29804835	0	0	0.375	0.0625	0
chr6_29805923	29805923	0	0	0.375	0.0625	0
chr6_30050140	30050140	0	0	0	0	0
chr6_30380839	30380839	0	0	0.375	0	0
chr6_30415857	30415857	0	0	0.375	0	0
chr6_30478535	30478535	0	0	0.125	0	0.25
chr6_30478601	30478601	0	0	0.125	0	0
chr6_30530364	30530364	0	0	0	0	0.5
chr6_30688945	30688945	0	0	0.375	0	0
chr6_30718215	30718215	0	0	0.375	0	0
chr6_30776690	30776690	0	0	0.375	0	0
chr6_30993749	30993749	0	0	0.375	0	0
chr6_31052676	31052676	0	0	0.375	0	0
chr6_31059621	31059621	0	0	0.375	0	0
chr6_31099431	31099431	0	0	0.3125	0.03125	0
chr6_31194760	31194760	0	0	0.375	0	0
chr6_31204772	31204772	0	0	0.375	0	0
chr6_31284660	31284660	0	0	0.5	0	0
chr6_31391606	31391606	0	0	0.125	0	0.5
chr6_31393990	31393990	0	0	0	0	0
chr6_31394556	31394556	0.1667	0	0	0	0
chr6_31469010	31469010	0	0	0.375	0	0
chr6_31492557	31492557	0	0	0.1875	0	0
chr6_31492623	31492623	0	0	0.375	0	0
chr6_31533936	31533936	0	0	0.5	0	0
chr6_31620086	31620086	0	0	0.5	0	0
chr6_31620152	31620152	0	0	0.5	0	0
chr6_31856069	31856069	0	0	0.5	0	0
chr6_31869684	31869684	0	0	0.5	0	0
chr6_31902864	31902864	0	0	0	0	0
chr6_31967320	31967320	0	0	0.5	0	0
chr6_31967386	31967386	0	0	0.5	0	0
chr6_31971592	31971592	0	0	0.5	0	0
chr6_31987174	31987174	0	0	0.5	0	0
chr6_31987240	31987240	0	0	0.125	0	0
chr6_32092900	32092900	0	0	0.375	0	0
chr6_32141190	32141190	0	0	0.375	0	0
chr6_32233096	32233096	0	0	0.125	0	0
chr6_32318640	32318640	0	0	0.375	0.03125	0
chr6_32441781	32441781	0	0.05556	0.25	0	0.25
chr6_32452123	32452123	0	0	0.375	0	0
chr6_32499701	32499701	0	0	0.375	0	0
chr6_32557961	32557961	0	0	0.375	0	0
chr6_32564327	32564327	0	0.05556	0.375	0	0
chr6_32814173	32814173	0	0	0.375	0	0
chr6_32850836	32850836	0	0	0.375	0	0
chr6_32862279	32862279	0	0	0.375	0	0.5
chr6_32947006	32947006	0	0	0.375	0	0
chr6_32949817	32949817	0	0	0.125	0	0.5
chr6_32950708	32950708	0	0	0.375	0	0
chr6_32964758	32964758	0	0	0.375	0	0
chr6_33058026	33058026	0	0	0.375	0	0
chr6_33059382	33059382	0	0	0.375	0	0
chr6_33063990	33063990	0	0	0.375	0	0
chr6_33258494	33258494	0	0	0.125	0	0
chr6_33265796	33265796	0	0	0	0	0
chr6_33273294	33273294	0	0	0	0	0
chr6_33343427	33343427	0	0	0.125	0	0
chr6_33375419	33375419	0	0	0	0	0.25
chr6_33381700	33381700	0.3333	0.1111	0.125	0.0625	0
chr6_33415529	33415529	0	0.05556	0.125	0	0
chr6_33453176	33453176	0	0	0.125	0	0
chr6_33487646	33487646	0	0	0.125	0	0
chr6_33495435	33495435	0	0	0.125	0	0
chr6_33611587	33611587	0	0	0.0625	0	0.25
chr6_33714442	33714442	0	0	0	0	0.5
chr6_33814002	33814002	0	0	0.1875	0	0
chr6_33814068	33814068	0	0	0.1875	0.03125	0.5
chr6_33814403	33814403	0	0	0	0.03125	0
chr6_33894403	33894403	0	0	0.125	0	0
chr6_33901639	33901639	0	0	0.5	0.3125	0
chr6_33902511	33902511	0	0.05556	0	0	0
chr6_33984340	33984340	0	0	0.125	0	0
chr6_34117663	34117663	0	0	0.125	0	0
chr6_34189915	34189915	0	0	0	0.03125	0
chr6_34251342	34251342	0.3333	0.1111	0	0.0625	0
chr6_34284369	34284369	0	0.1111	0	0	0
chr6_34371600	34371600	0	0	0	0	0.25
chr6_34373604	34373604	0	0	0.0625	0	0
chr6_34434485	34434485	0	0	0	0	0.25
chr6_34468116	34468116	0	0	0	0	0.5
chr6_34606230	34606230	0	0	0	0.03125	0.5
chr6_34608344	34608344	0	0	0	0.1562	0
chr6_34651022	34651022	0	0	0	0	0
chr6_34696169	34696169	0	0	0	0	0.5
chr6_34846300	34846300	0.3333	0	0.0625	0	0
chr6_34930042	34930042	0	0	0	0	0
chr6_34938899	34938899	0	0	0	0	0.5
chr6_34996025	34996025	0	0	0	0.03125	0
chr6_35057458	35057458	0	0	0	0	0
chr6_35092184	35092184	0	0	0	0	0
chr6_35092680	35092680	0.3333	0.1111	0	0.0625	0
chr6_35101080	35101080	0	0	0	0	0
chr6_35311798	35311798	0	0	0	0	0.5
chr6_35390697	35390697	0.3333	0.3333	0.125	0.5	0
chr6_35390763	35390763	0.3333	0.2222	0.125	0.1875	0
chr6_35550775	35550775	0	0	0	0	0.5
chr6_35601898	35601898	0	0	0	0	0.5
chr6_35883520	35883520	0	0	0	0	0
chr6_35888425	35888425	0	0	0	0	0.25
chr6_35934366	35934366	0	0	0.0625	0	0
chr6_36005597	36005597	0	0	0	0	0.5
chr6_36018087	36018087	0	0	0	0	0
chr6_36068992	36068992	0	0	0	0	0.5
chr6_36142476	36142476	0	0	0	0	0.25
chr6_36154387	36154387	0	0	0	0	0
chr6_36215401	36215401	0	0	0	0	0.5
chr6_36234750	36234750	0	0	0	0	0.25
chr6_36335620	36335620	0	0.1111	0	0.0625	0.5
chr6_36335686	36335686	0	0	0	0	0.5
chr6_36380988	36380988	0	0	0	0.03125	0.5
chr6_36403119	36403119	0	0	0	0	0
chr6_36415750	36415750	0	0	0	0	0.5
chr6_36420963	36420963	0	0.4444	0	0.4688	0
chr6_36548459	36548459	0	0	0	0	0.25
chr6_36705669	36705669	0	0	0	0	0
chr6_36756361	36756361	0	0	0	0	0
chr6_36782353	36782353	0	0.1111	0	0	0
chr6_36898450	36898450	0	0	0	0	0
chr6_36977811	36977811	0	0	0	0	0
chr6_37181575	37181575	0.1667	0	0	0	0
chr6_37305753	37305753	0.3333	0.4444	0.25	0.4375	0
chr6_37512093	37512093	0	0	0	0	0
chr6_37527332	37527332	0	0	0	0	0.5
chr6_37529049	37529049	0	0	0	0	0
chr6_37533173	37533173	0	0	0	0	0.5
chr6_37558908	37558908	0	0	0	0.03125	0.5
chr6_37980412	37980412	0	0	0	0.03125	0
chr6_38091886	38091886	0	0	0	0	0
chr6_38180743	38180743	0	0	0.25	0.4688	0
chr6_38184985	38184985	0	0.1111	0	0	0
chr6_38185032	38185032	0	0.1111	0	0	0.5
chr6_38186530	38186530	0	0	0	0	0.5
chr6_38247783	38247783	0	0	0.25	0.4375	0
chr6_38274584	38274584	0	0	0	0	0.5
chr6_38288563	38288563	0	0.05556	0.25	0.4375	0
chr6_38365938	38365938	0	0	0	0	0
chr6_38382118	38382118	0	0	0	0.1562	0
chr6_38509409	38509409	0	0.1111	0	0	0
chr6_38509475	38509475	0	0.1111	0	0	0
chr6_38513647	38513647	0	0.1111	0	0.03125	0
chr6_38523429	38523429	0	0.1111	0	0	0
chr6_38527414	38527414	0	0.1111	0	0	0
chr6_38630743	38630743	0.3333	0.1111	0	0.1875	0
chr6_38858674	38858674	0	0	0	0	0.25
chr6_38921444	38921444	0	0	0	0	0.5
chr6_38951095	38951095	0	0	0	0	0
chr6_38956921	38956921	0	0	0	0.03125	0
chr6_38956987	38956987	0	0	0	0	0.5
chr6_38972508	38972508	0	0	0	0	0.5
chr6_38972574	38972574	0	0	0.0625	0	0
chr6_38998207	38998207	0.3333	0.4444	0.4375	0.3125	0
chr6_39123867	39123867	0	0	0	0.03125	0.25
chr6_39158466	39158466	0	0	0	0	0.25
chr6_39158945	39158945	0	0	0	0	0.5
chr6_39227609	39227609	0	0	0	0	0.25
chr6_39227675	39227675	0	0.2222	0	0.0625	0
chr6_39239957	39239957	0	0	0	0	0
chr6_39436010	39436010	0	0	0	0	0.5
chr6_39533025	39533025	0	0	0	0	0.5
chr6_39556282	39556282	0	0	0	0	0.5
chr6_39562689	39562689	0	0.05556	0	0	0
chr6_39704852	39704852	0	0	0	0	0.5
chr6_39775842	39775842	0	0	0	0	0.5
chr6_39778281	39778281	0	0	0	0	0
chr6_39794728	39794728	0	0	0	0	0.5
chr6_39809132	39809132	0	0	0	0	0.5
chr6_39879622	39879622	0	0	0	0	0.5
chr6_39892487	39892487	0	0	0	0	0.5
chr6_40053157	40053157	0	0	0	0.0625	0
chr6_40097318	40097318	0	0	0	0.09375	0
chr6_40097384	40097384	0	0	0	0	0.5
chr6_40165770	40165770	0	0	0	0	0.5
chr6_40291495	40291495	0	0	0	0	0
chr6_40302721	40302721	0	0	0	0.03125	0.5
chr6_40306027	40306027	0	0	0	0	0
chr6_40352427	40352427	0	0	0	0	0.5
chr6_40352493	40352493	0	0	0	0	0.5
chr6_40608853	40608853	0	0	0	0.03125	0
chr6_40615869	40615869	0	0.1111	0	0	0
chr6_40854624	40854624	0	0	0.0625	0.03125	0
chr6_40856275	40856275	0	0	0	0	0
chr6_40960707	40960707	0	0	0	0	0
chr6_40973223	40973223	0	0.05556	0	0	0
chr6_40978594	40978594	0	0	0	0	0.25
chr6_41074894	41074894	0	0	0	0	0.5
chr6_41135128	41135128	0	0	0.0625	0	0
chr6_41135194	41135194	0	0.05556	0.0625	0	0
chr6_41150205	41150205	0	0.05556	0	0	0
chr6_41197931	41197931	0	0	0	0.03125	0
chr6_41197997	41197997	0	0	0	0	0
chr6_41251681	41251681	0	0.1111	0	0.09375	0
chr6_41279499	41279499	0	0	0	0	0.5
chr6_41282654	41282654	0	0.1111	0	0	0.5
chr6_41374762	41374762	0	0	0	0	0.5
chr6_41375703	41375703	0	0	0	0	0.5
chr6_41378017	41378017	0	0.1111	0	0	0
chr6_41384407	41384407	0	0	0	0	0.5
chr6_41440407	41440407	0	0.1111	0	0	0
chr6_41522337	41522337	0	0.1111	0	0	0
chr6_41578435	41578435	0	0	0	0	0
chr6_41595852	41595852	0	0.05556	0	0	0
chr6_41641331	41641331	0	0.1111	0	0	0.5
chr6_41662774	41662774	0	0.1111	0	0	0
chr6_41691230	41691230	0	0.1111	0	0	0
chr6_41726664	41726664	0	0.05556	0.125	0.125	0
chr6_41732693	41732693	0	0.1111	0	0	0
chr6_41761443	41761443	0	0.1111	0	0	0
chr6_41767139	41767139	0	0	0	0.0625	0
chr6_41767205	41767205	0	0.05556	0	0.03125	0
chr6_41779942	41779942	0	0	0	0.03125	0
chr6_41904689	41904689	0.1667	0	0	0	0
chr6_41965914	41965914	0	0	0.0625	0.03125	0
chr6_41966456	41966456	0	0	0	0.03125	0
chr6_41990063	41990063	0	0.1111	0	0	0
chr6_42072502	42072502	0	0	0	0	0.5
chr6_42091464	42091464	0	0	0	0	0.25
chr6_42099262	42099262	0	0	0	0.03125	0
chr6_42099328	42099328	0	0.05556	0	0	0
chr6_42122355	42122355	0	0.05556	0	0	0
chr6_42341093	42341093	0	0.05556	0	0	0
chr6_42363202	42363202	0	0	0	0	0.5
chr6_42380805	42380805	0	0	0	0	0.5
chr6_42426190	42426190	0	0.2222	0.25	0.1875	0
chr6_42559633	42559633	0	0	0	0	0.5
chr6_42569351	42569351	0	0	0	0	0.5
chr6_42569417	42569417	0	0	0.25	0.1875	0
chr6_42576919	42576919	0	0	0	0.0625	0
chr6_42578145	42578145	0	0	0	0	0
chr6_42735499	42735499	0	0	0	0	0.5
chr6_42774154	42774154	0	0	0	0	0.25
chr6_42807915	42807915	0.3333	0.1111	0	0	0
chr6_42810091	42810091	0	0	0	0	0.5
chr6_42827956	42827956	0	0	0	0	0
chr6_42828022	42828022	0	0	0	0	0.25
chr6_42939432	42939432	0	0	0.0625	0.03125	0
chr6_42954939	42954939	0	0	0	0	0
chr6_43003819	43003819	0	0	0	0	0
chr6_43139801	43139801	0	0	0	0	0.5
chr6_43139867	43139867	0	0	0	0	0.5
chr6_43168871	43168871	0	0	0	0	0
chr6_43262308	43262308	0	0	0	0	0.5
chr6_43325276	43325276	0	0.05556	0	0	0
chr6_43326843	43326843	0	0.05556	0	0	0
chr6_43367094	43367094	0	0	0	0	0.5
chr6_43380439	43380439	0	0.05556	0	0.03125	0
chr6_43535687	43535687	0	0	0	0	0.5
chr6_43584006	43584006	0	0	0	0	0
chr6_43593442	43593442	0	0	0.0625	0	0
chr6_43593638	43593638	0	0	0.0625	0	0
chr6_43610145	43610145	0	0	0	0	0
chr6_43743219	43743219	0	0	0	0	0
chr6_43859877	43859877	0.1667	0	0	0	0
chr6_43861533	43861533	0	0	0	0	0.5
chr6_43916972	43916972	0	0	0.0625	0	0
chr6_43965114	43965114	0	0	0	0	0.5
chr6_44011058	44011058	0	0	0	0	0.25
chr6_44097365	44097365	0	0	0	0	0.5
chr6_44271749	44271749	0	0	0	0	0.5
chr6_44286913	44286913	0	0	0	0	0.5
chr6_44294303	44294303	0	0	0.0625	0	0
chr6_44343705	44343705	0	0	0	0	0.5
chr6_44465186	44465186	0	0	0	0	0.25
chr6_44603966	44603966	0	0	0.0625	0	0
chr6_44618192	44618192	0	0	0	0.03125	0
chr6_44618258	44618258	0	0	0	0	0
chr6_44643903	44643903	0	0	0	0.03125	0
chr6_44680801	44680801	0	0.05556	0.0625	0	0
chr6_44699545	44699545	0	0	0	0	0.25
chr6_44727323	44727323	0	0	0	0	0
chr6_44859903	44859903	0	0.05556	0.0625	0	0.25
chr6_44860518	44860518	0	0	0	0	0.25
chr6_44870130	44870130	0	0	0	0	0
chr6_44885328	44885328	0	0.05556	0	0	0
chr6_44910328	44910328	0	0	0	0	0
chr6_44964953	44964953	0	0	0	0	0
chr6_45018653	45018653	0	0	0	0	0.25
chr6_45052940	45052940	0	0	0	0.03125	0
chr6_45111502	45111502	0	0	0	0	0
chr6_45226555	45226555	0	0	0	0	0.25
chr6_45441191	45441191	0	0	0.25	0.125	0
chr6_45514314	45514314	0	0	0	0	0
chr6_45576377	45576377	0	0.1111	0	0	0
chr6_45638295	45638295	0	0	0	0	0.25
chr6_45689676	45689676	0	0	0	0	0.5
chr6_45706391	45706391	0	0.1111	0	0	0
chr6_45715374	45715374	0.3333	0.1111	0.25	0	0
chr6_45830935	45830935	0	0.1111	0	0	0
chr6_45917656	45917656	0	0.05556	0	0	0
chr6_45917722	45917722	0	0.1111	0	0	0
chr6_45939985	45939985	0	0	0	0	0.25
chr6_45941082	45941082	0	0.1111	0	0	0
chr6_46042129	46042129	0	0	0	0.03125	0.5
chr6_46091360	46091360	0	0	0	0	0.5
chr6_46136146	46136146	0	0	0	0	0.25
chr6_46183496	46183496	0	0.1111	0	0	0.5
chr6_46211239	46211239	0.3333	0	0	0	0
chr6_46224021	46224021	0.3333	0.05556	0	0	0
chr6_46224087	46224087	0	0	0	0.03125	0
chr6_46301403	46301403	0	0.05556	0	0	0
chr6_46319194	46319194	0.3333	0.1111	0	0	0
chr6_46321462	46321462	0	0	0	0	0
chr6_46351028	46351028	0	0	0	0	0.5
chr6_46374367	46374367	0	0.05556	0	0	0
chr6_46374997	46374997	0	0	0	0	0.5
chr6_46375145	46375145	0	0	0	0	0
chr6_46433482	46433482	0	0	0	0	0
chr6_46433548	46433548	0	0	0	0	0
chr6_46434307	46434307	0	0	0	0	0.25
chr6_46560106	46560106	0.1667	0	0	0	0
chr6_46560172	46560172	0	0	0	0	0
chr6_46561409	46561409	0.1667	0	0	0	0
chr6_46562576	46562576	0	0	0	0.0625	0
chr6_46595020	46595020	0	0	0	0.03125	0.5
chr6_46604391	46604391	0	0	0	0	0
chr6_46809251	46809251	0.1667	0	0	0	0
chr6_46821442	46821442	0.3333	0.2222	0	0	0
chr6_46831567	46831567	0	0	0	0.03125	0
chr6_46836537	46836537	0	0	0	0	0.5
chr6_46851506	46851506	0	0	0.125	0.03125	0
chr6_46950164	46950164	0	0	0.0625	0	0
chr6_46981789	46981789	0	0	0	0	0.5
chr6_47077718	47077718	0	0	0	0	0
chr6_47120354	47120354	0	0.05556	0	0	0
chr6_47129259	47129259	0	0	0	0	0.5
chr6_47163723	47163723	0	0	0	0	0.5

## Sheet: chr9
SNP	Distance	Cluster 1	Cluster 2	Cluster 3	Cluster 4	Cluster 5
chr9_20238	20238	0	0.2222	0.125	0.03125	0
chr9_63201	63201	0	0	0	0.03125	0
chr9_86003	86003	0	0	0	0	0
chr9_171500	171500	0	0.05556	0	0	0.5
chr9_171566	171566	0	0.2222	0.25	0.4375	0
chr9_191120	191120	0	0.1111	0.125	0.4688	0
chr9_214540	214540	0	0.4444	0.375	0.0625	0.25
chr9_228529	228529	0	0	0	0	0.25
chr9_229275	229275	0	0	0	0	0
chr9_238690	238690	0	0.1111	0.125	0.4688	0
chr9_287077	287077	0	0	0	0	0.25
chr9_415568	415568	0	0	0.125	0.4375	0.25
chr9_421158	421158	0	0	0.125	0.4375	0.25
chr9_430312	430312	0	0.1111	0.125	0.0625	0
chr9_452536	452536	0	0	0.125	0.4375	0
chr9_490907	490907	0	0	0.125	0.4375	0
chr9_491346	491346	0	0.1111	0.1875	0.09375	0.25
chr9_527213	527213	0	0	0	0	0.25
chr9_527279	527279	0	0	0.125	0.4375	0
chr9_618970	618970	0	0	0.125	0.3125	0.5
chr9_622728	622728	0	0	0	0	0.5
chr9_643044	643044	0	0	0.0625	0	0
chr9_715550	715550	0	0	0	0	0.5
chr9_749007	749007	0	0	0	0	0.5
chr9_786029	786029	0.3333	0	0	0	0
chr9_787654	787654	0	0	0	0	0
chr9_787720	787720	0.3333	0	0	0	0
chr9_895428	895428	0	0	0	0	0
chr9_895918	895918	0	0	0	0	0.5
chr9_993484	993484	0	0.05556	0	0	0
chr9_1004107	1004107	0.1667	0	0	0	0
chr9_1038102	1038102	0	0	0	0	0.25
chr9_1061339	1061339	0	0	0	0	0.25
chr9_1123517	1123517	0	0	0	0	0.5
chr9_1148385	1148385	0	0	0	0.03125	0
chr9_1156773	1156773	0	0	0	0	0
chr9_1188782	1188782	0	0	0	0	0
chr9_1188848	1188848	0	0	0	0	0
chr9_1218362	1218362	0	0	0	0	0.5
chr9_1303860	1303860	0	0.1111	0.25	0.25	0
chr9_1322865	1322865	0	0.1111	0.25	0.25	0
chr9_1322931	1322931	0	0.1111	0.25	0.25	0
chr9_1342208	1342208	0	0	0	0.03125	0
chr9_1351181	1351181	0	0	0	0	0.5
chr9_1393971	1393971	0	0.1111	0.125	0.25	0
chr9_1401846	1401846	0	0	0.0625	0	0
chr9_1420516	1420516	0	0.1111	0.125	0.2188	0
chr9_1434500	1434500	0	0.05556	0.0625	0.125	0.25
chr9_1503276	1503276	0	0.1111	0.125	0.1875	0
chr9_1589979	1589979	0	0	0	0.0625	0
chr9_1620898	1620898	0	0	0	0	0
chr9_1620964	1620964	0	0	0	0	0
chr9_1626297	1626297	0	0	0	0	0
chr9_1626350	1626350	0	0	0	0	0
chr9_1701827	1701827	0	0	0	0	0.5
chr9_1771862	1771862	0.3333	0.4444	0	0.25	0
chr9_1829378	1829378	0	0	0	0	0.5
chr9_2055143	2055143	0	0	0	0	0
chr9_2055209	2055209	0	0	0	0	0
chr9_2118945	2118945	0.3333	0.1111	0	0.25	0
chr9_2140076	2140076	0.3333	0.1667	0	0.25	0
chr9_2176236	2176236	0	0.3333	0	0.1875	0
chr9_2176787	2176787	0	0.3333	0	0.1875	0
chr9_2180089	2180089	0	0	0	0.03125	0
chr9_2181273	2181273	0.1667	0	0	0	0.5
chr9_2203702	2203702	0	0	0	0	0.5
chr9_2346281	2346281	0	0	0	0.0625	0
chr9_2420813	2420813	0	0	0.0625	0	0
chr9_2420879	2420879	0.1667	0	0	0	0
chr9_2433097	2433097	0	0.2222	0.125	0	0
chr9_2477714	2477714	0	0	0	0	0.5
chr9_2500939	2500939	0	0	0	0.125	0
chr9_2534465	2534465	0	0	0	0.125	0
chr9_2582595	2582595	0	0	0	0.125	0
chr9_2610390	2610390	0.3333	0	0	0	0
chr9_2706295	2706295	0	0	0.0625	0	0
chr9_2736472	2736472	0.3333	0.1111	0	0	0
chr9_2757963	2757963	0	0.2222	0.375	0	0
chr9_2814921	2814921	0	0	0	0.03125	0
chr9_2817950	2817950	0	0	0	0	0
chr9_2819301	2819301	0	0.2222	0.375	0	0
chr9_2878827	2878827	0.3333	0.4444	0.375	0.125	0
chr9_2880388	2880388	0.3333	0.2222	0.125	0.125	0
chr9_2908235	2908235	0	0	0	0	0.5
chr9_2932018	2932018	0	0.2222	0.25	0	0
chr9_2950585	2950585	0	0	0	0.03125	0
chr9_2959243	2959243	0	0.2222	0.25	0	0
chr9_2959309	2959309	0	0.2222	0.25	0	0
chr9_3107377	3107377	0	0	0	0	0.5
chr9_3108690	3108690	0	0	0	0.0625	0
chr9_3111968	3111968	0	0	0	0.0625	0
chr9_3153610	3153610	0	0	0	0.0625	0
chr9_3157372	3157372	0	0	0	0.0625	0
chr9_3293476	3293476	0	0	0.0625	0	0
chr9_3349517	3349517	0	0	0	0.0625	0
chr9_3349903	3349903	0	0	0	0.0625	0
chr9_3349969	3349969	0	0	0	0.0625	0
chr9_3351875	3351875	0	0	0	0	0.5
chr9_3393283	3393283	0	0	0	0	0
chr9_3405854	3405854	0.1667	0	0	0	0
chr9_3422198	3422198	0	0	0	0.0625	0
chr9_3438225	3438225	0	0	0	0.0625	0
chr9_3448035	3448035	0	0	0	0	0.5
chr9_3448101	3448101	0	0	0	0.03125	0.5
chr9_3489305	3489305	0	0	0	0	0.5
chr9_3489984	3489984	0	0	0	0	0
chr9_3500983	3500983	0	0	0	0.0625	0
chr9_3521700	3521700	0	0.2222	0.25	0.0625	0.5
chr9_3595110	3595110	0	0.2222	0.125	0.1875	0
chr9_3693412	3693412	0	0	0	0.03125	0
chr9_3693703	3693703	0	0	0	0	0.5
chr9_3770562	3770562	0	0	0	0	0
chr9_3804686	3804686	0	0	0	0	0
chr9_3826189	3826189	0	0.2222	0.25	0.03125	0
chr9_3827900	3827900	0	0.1667	0.25	0	0
chr9_3850254	3850254	0	0.2222	0.25	0	0.5
chr9_3858675	3858675	0	0.2222	0.25	0	0
chr9_3923915	3923915	0	0.2222	0.25	0	0
chr9_3941190	3941190	0	0.2222	0.25	0	0
chr9_3955602	3955602	0	0.2222	0.25	0	0
chr9_3965715	3965715	0	0.2222	0.25	0	0
chr9_4100820	4100820	0	0.2222	0.25	0	0
chr9_4100886	4100886	0	0.2222	0.375	0	0
chr9_4169373	4169373	0	0.2222	0.375	0	0
chr9_4242103	4242103	0	0.2222	0.375	0	0
chr9_4248625	4248625	0	0.2222	0.375	0	0
chr9_4249999	4249999	0	0.2222	0.25	0	0
chr9_4287562	4287562	0	0.2222	0.375	0	0
chr9_4298776	4298776	0	0.2222	0.375	0	0
chr9_4388360	4388360	0	0	0.0625	0	0
chr9_4396192	4396192	0	0.2222	0.375	0	0
chr9_4396803	4396803	0	0.2222	0.375	0	0
chr9_4396861	4396861	0	0.2222	0.375	0	0
chr9_4397398	4397398	0	0	0	0.03125	0.25
chr9_4403245	4403245	0	0.3333	0.25	0	0
chr9_4546371	4546371	0	0.3333	0	0	0
chr9_4549413	4549413	0	0.3333	0	0	0
chr9_4550509	4550509	0	0.3333	0	0	0
chr9_4592601	4592601	0	0.3333	0	0	0
chr9_4609364	4609364	0	0.3333	0	0	0
chr9_4618102	4618102	0	0.3333	0	0	0
chr9_4683318	4683318	0	0.3333	0	0	0
chr9_4693338	4693338	0	0.3333	0	0	0
chr9_4712577	4712577	0	0.3333	0	0	0
chr9_4778763	4778763	0	0.3333	0.125	0	0
chr9_4778829	4778829	0	0.3333	0	0	0
chr9_4799126	4799126	0	0.3333	0	0	0
chr9_5053509	5053509	0	0.3333	0	0	0
chr9_5053575	5053575	0	0.3333	0.0625	0	0
chr9_5053993	5053993	0	0.3333	0	0	0
chr9_5054031	5054031	0	0.3333	0	0	0
chr9_5078524	5078524	0	0.3333	0	0	0
chr9_5147058	5147058	0	0.3333	0	0	0
chr9_5175212	5175212	0	0.3333	0	0	0
chr9_5200833	5200833	0	0.3333	0	0	0
chr9_5225315	5225315	0	0.3333	0	0	0
chr9_5227722	5227722	0	0.3333	0	0	0
chr9_5308457	5308457	0	0.3333	0	0	0
chr9_5486084	5486084	0	0.3333	0	0	0
chr9_5496070	5496070	0	0.3333	0	0	0
chr9_5520345	5520345	0	0.3333	0	0	0
chr9_5548166	5548166	0	0.3333	0	0	0
chr9_5569408	5569408	0	0.3333	0	0.03125	0
chr9_5834690	5834690	0	0.3333	0	0	0
chr9_5834756	5834756	0	0.3889	0	0	0
chr9_6011678	6011678	0	0.3333	0.0625	0.03125	0
chr9_6056399	6056399	0	0.3333	0	0	0
chr9_6792696	6792696	0	0.3333	0	0	0
chr9_6794513	6794513	0	0.3333	0	0	0
chr9_6894412	6894412	0	0.3333	0	0	0
chr9_6903308	6903308	0	0.3333	0	0	0
chr9_6941290	6941290	0	0.3889	0	0	0
chr9_6944527	6944527	0	0	0	0	0.5
chr9_6951058	6951058	0	0.3333	0	0	0
chr9_6953366	6953366	0	0.3333	0	0	0
chr9_7143821	7143821	0	0.05556	0.125	0.03125	0
chr9_7922050	7922050	0	0.3333	0	0	0
chr9_8076548	8076548	0	0.3333	0	0	0
chr9_8643622	8643622	0	0.3333	0	0	0
chr9_8819188	8819188	0	0.3333	0	0	0
chr9_10605458	10605458	0	0.3333	0.0625	0	0
chr9_11419361	11419361	0	0.3333	0	0	0
chr9_11425151	11425151	0	0.3333	0	0	0
chr9_11875755	11875755	0	0.3333	0	0	0
chr9_12668012	12668012	0	0.3333	0	0	0
chr9_12670948	12670948	0	0.3333	0	0	0
chr9_13430401	13430401	0	0.3333	0	0	0
chr9_13658395	13658395	0	0.3333	0	0	0
chr9_13674435	13674435	0	0.3333	0	0	0
chr9_13947090	13947090	0	0.3333	0	0	0
chr9_14507717	14507717	0	0.3333	0	0	0
chr9_14606897	14606897	0	0.3333	0	0	0
chr9_15002447	15002447	0	0.3333	0	0	0
chr9_15005032	15005032	0	0.3333	0	0	0
chr9_15196176	15196176	0	0.3333	0	0	0
chr9_17984945	17984945	0	0.3333	0	0	0
chr9_18772666	18772666	0	0.3333	0	0	0
chr9_19316396	19316396	0	0.3333	0	0	0
chr9_24423761	24423761	0	0.3333	0	0	0
chr9_25002544	25002544	0	0.3333	0	0	0
chr9_25638479	25638479	0	0.3333	0	0	0
chr9_26174212	26174212	0	0.05556	0	0	0
chr9_26188701	26188701	0	0.3333	0	0	0
chr9_26202070	26202070	0	0.3333	0	0	0
chr9_26205347	26205347	0	0.3333	0	0	0
chr9_26355017	26355017	0	0.3333	0	0	0
chr9_26355083	26355083	0	0.3333	0	0	0
chr9_26488186	26488186	0	0.3333	0	0	0
chr9_26669530	26669530	0	0.3333	0	0	0
chr9_26672242	26672242	0	0.3333	0	0.03125	0
chr9_26674516	26674516	0	0	0.25	0.03125	0
chr9_27495860	27495860	0	0.3333	0	0	0
chr9_27953623	27953623	0	0.3333	0	0	0
chr9_28043974	28043974	0	0.3333	0	0	0
chr9_29722160	29722160	0	0.3333	0	0	0
chr9_29722543	29722543	0	0.3333	0	0	0
chr9_29724516	29724516	0	0.3333	0	0	0
chr9_29724582	29724582	0	0.3333	0	0	0
chr9_30274453	30274453	0	0.3333	0	0	0
chr9_31944418	31944418	0	0.3333	0	0	0
chr9_33030685	33030685	0	0.3333	0	0	0
chr9_33035421	33035421	0	0.3333	0	0	0
chr9_33040511	33040511	0	0.3333	0	0	0
chr9_33880652	33880652	0	0.3333	0	0	0
chr9_33881315	33881315	0	0.3333	0	0	0
chr9_33882395	33882395	0	0.3333	0	0	0
chr9_35168518	35168518	0	0.3333	0	0	0
chr9_35868373	35868373	0	0.3333	0	0	0
chr9_36162860	36162860	0	0.3889	0	0.03125	0
chr9_36174116	36174116	0	0.3333	0	0	0
chr9_38327576	38327576	0	0.3333	0	0	0
chr9_39636981	39636981	0	0.3333	0	0	0
chr9_40539014	40539014	0	0.3333	0	0	0
chr9_42013114	42013114	0	0.3333	0	0	0
chr9_42279331	42279331	0	0.3333	0	0	0.25
chr9_42279592	42279592	0	0.3333	0	0	0
chr9_42299021	42299021	0	0.3333	0	0	0
chr9_43275958	43275958	0	0.3333	0	0	0
chr9_43318107	43318107	0	0.3333	0	0	0
chr9_43319337	43319337	0	0.3333	0	0	0
chr9_45959329	45959329	0	0	0	0	0.5
chr9_46214994	46214994	0	0.3333	0	0	0
chr9_46228156	46228156	0	0.3333	0	0	0
chr9_46229235	46229235	0	0.3333	0	0	0
chr9_47635426	47635426	0	0.3333	0	0	0
chr9_47636010	47636010	0	0.3333	0	0	0
chr9_47786012	47786012	0	0.3333	0	0	0
chr9_48314674	48314674	0	0.3333	0	0	0
chr9_48640402	48640402	0	0.3333	0	0	0
chr9_49508907	49508907	0	0.3333	0	0	0
chr9_49960685	49960685	0	0.3333	0	0	0
chr9_49960997	49960997	0	0.3333	0	0	0
chr9_50515120	50515120	0	0.3333	0	0	0
chr9_50516221	50516221	0	0.3333	0	0	0
chr9_50516927	50516927	0	0.3333	0	0	0
chr9_50612134	50612134	0	0.3333	0	0	0
chr9_50661344	50661344	0	0.3333	0	0	0
chr9_50985778	50985778	0	0.3333	0	0	0
chr9_51030009	51030009	0	0.3333	0	0	0
chr9_51469421	51469421	0	0.3333	0	0	0
chr9_53006056	53006056	0	0.3333	0	0	0
chr9_53006122	53006122	0	0.3333	0	0	0
chr9_53043259	53043259	0	0.3333	0	0	0
chr9_53601414	53601414	0	0.3333	0	0	0
chr9_53664032	53664032	0	0.3333	0	0	0
chr9_53669427	53669427	0	0.3333	0	0	0
chr9_53670989	53670989	0	0.3333	0	0	0
chr9_54448816	54448816	0	0.3333	0	0	0
chr9_54457078	54457078	0	0.3333	0	0	0
chr9_54598513	54598513	0	0.3333	0	0	0
chr9_54598579	54598579	0	0.3333	0	0	0
chr9_55051315	55051315	0	0.3333	0	0	0
chr9_55161407	55161407	0	0.3333	0	0	0
chr9_55183682	55183682	0	0	0	0	0.5
chr9_55186080	55186080	0	0.3333	0	0	0
chr9_55189281	55189281	0	0.3333	0	0	0
chr9_56277696	56277696	0	0.3333	0	0	0
chr9_56535828	56535828	0	0.3333	0	0	0
chr9_56620735	56620735	0	0.3889	0	0	0
chr9_56627696	56627696	0	0.3333	0	0	0
chr9_56848700	56848700	0	0.3333	0	0	0
chr9_56914032	56914032	0	0.3333	0	0	0
chr9_56956198	56956198	0	0.3333	0	0	0
chr9_57027814	57027814	0	0.3333	0	0	0
chr9_57029453	57029453	0	0.3333	0	0	0
chr9_57072579	57072579	0	0	0	0.03125	0
chr9_57275872	57275872	0	0.3333	0	0	0
chr9_57362968	57362968	0	0.3333	0	0	0
chr9_57363034	57363034	0	0.3333	0	0	0
chr9_57428448	57428448	0	0.3333	0	0	0
chr9_57434999	57434999	0	0.3333	0	0	0
chr9_57435065	57435065	0	0.3333	0	0	0
chr9_57492148	57492148	0	0.3333	0	0	0
chr9_57697950	57697950	0	0.3333	0	0	0
chr9_57759462	57759462	0	0.3333	0	0	0
chr9_57815904	57815904	0	0.3333	0	0	0
chr9_57826623	57826623	0	0.3333	0	0	0
chr9_57838696	57838696	0	0.3333	0	0	0
chr9_57840725	57840725	0	0.3333	0	0	0
chr9_57878473	57878473	0	0.3333	0	0	0
chr9_57891522	57891522	0	0	0	0.03125	0
chr9_57922343	57922343	0	0.3333	0.0625	0	0
chr9_58020983	58020983	0	0.3333	0	0	0
chr9_58027198	58027198	0	0.3333	0	0	0
chr9_58027264	58027264	0	0.3333	0	0	0
chr9_58279762	58279762	0	0.3333	0	0	0
chr9_58308233	58308233	0	0.3333	0	0	0
chr9_58314444	58314444	0	0.3333	0	0	0
chr9_58317400	58317400	0	0.3333	0	0	0
chr9_58317466	58317466	0	0.3333	0	0	0
chr9_58321129	58321129	0	0.3333	0	0	0
chr9_58412756	58412756	0	0.3333	0	0	0
chr9_58413145	58413145	0	0.3333	0	0	0
chr9_58450282	58450282	0	0.3333	0	0	0
chr9_58450919	58450919	0	0.3333	0	0	0
chr9_58450985	58450985	0	0.3333	0	0	0
chr9_58452376	58452376	0.1667	0.3333	0	0	0
chr9_58499059	58499059	0	0	0	0	0
chr9_58547136	58547136	0	0	0	0	0
chr9_58547775	58547775	0	0	0	0	0
chr9_58866749	58866749	0	0	0	0	0.5
chr9_58873507	58873507	0	0	0	0	0
chr9_58906407	58906407	0	0	0	0	0
chr9_58937927	58937927	0	0	0	0.03125	0
chr9_59087395	59087395	0	0	0	0	0
chr9_59092377	59092377	0	0	0	0	0
chr9_59165254	59165254	0	0	0.0625	0	0
chr9_59165320	59165320	0	0	0	0	0
chr9_59167825	59167825	0	0	0.0625	0	0
chr9_59683155	59683155	0	0	0	0	0.5
chr9_59783267	59783267	0	0	0	0	0
chr9_59824970	59824970	0	0	0.0625	0	0.25
chr9_60014395	60014395	0	0	0	0	0.5
chr9_60055204	60055204	0	0	0.0625	0	0
chr9_60122524	60122524	0	0.1111	0	0	0
chr9_60190020	60190020	0	0	0	0	0.5
chr9_60190565	60190565	0	0	0	0	0
chr9_60239780	60239780	0	0	0	0	0.5
chr9_60246352	60246352	0	0	0	0.0625	0
chr9_60290820	60290820	0	0	0	0	0.5
chr9_60326180	60326180	0	0	0	0	0.5
chr9_60361601	60361601	0	0	0	0	0.5
chr9_60931550	60931550	0	0	0	0	0
chr9_60939710	60939710	0	0	0	0	0.5
chr9_60994034	60994034	0	0	0	0.03125	0
chr9_61381250	61381250	0	0	0.0625	0	0.5
chr9_61687833	61687833	0	0	0	0	0
chr9_61719372	61719372	0	0	0	0	0.5
chr9_61732222	61732222	0	0	0	0	0
chr9_61971278	61971278	0	0	0.0625	0.03125	0
chr9_62025404	62025404	0	0	0	0	0.5
chr9_62217422	62217422	0	0	0	0.03125	0
chr9_62312894	62312894	0	0	0	0	0
chr9_62321133	62321133	0	0	0	0	0
chr9_62324525	62324525	0	0	0	0.03125	0
chr9_62387829	62387829	0	0	0	0	0
chr9_62522504	62522504	0	0	0	0	0.5
chr9_62670872	62670872	0	0	0	0	0.25
chr9_62883433	62883433	0	0	0	0	0
chr9_62912847	62912847	0	0	0	0	0
chr9_62934070	62934070	0	0	0	0	0
chr9_62950848	62950848	0	0	0	0	0
chr9_62957552	62957552	0.3333	0	0.125	0	0
chr9_62957607	62957607	0	0	0.125	0	0.25
chr9_63095832	63095832	0	0	0	0.03125	0
chr9_63174020	63174020	0	0	0	0	0.5
chr9_63193985	63193985	0	0	0	0	0
chr9_63231162	63231162	0	0	0.0625	0	0.5
chr9_63231228	63231228	0	0	0	0	0.5
chr9_63261343	63261343	0	0	0	0	0.5
chr9_63261703	63261703	0	0	0	0.03125	0
chr9_63314825	63314825	0	0	0	0	0
chr9_63364302	63364302	0	0	0	0	0
chr9_63368094	63368094	0	0	0	0	0
chr9_63386651	63386651	0	0	0	0.03125	0
chr9_63396607	63396607	0	0	0	0	0.5
chr9_63514035	63514035	0	0	0	0	0
chr9_63698780	63698780	0	0.05556	0	0.09375	0
chr9_64053175	64053175	0	0	0	0	0
chr9_64053241	64053241	0	0	0	0	0.5
chr9_64073356	64073356	0	0	0	0	0
chr9_64077298	64077298	0	0	0	0	0
chr9_64276761	64276761	0.1667	0	0	0	0
chr9_64519195	64519195	0	0.05556	0	0	0.5
chr9_64545608	64545608	0	0.05556	0	0	0
chr9_64546507	64546507	0	0	0	0.03125	0
chr9_64552721	64552721	0	0.05556	0.0625	0	0
chr9_64552787	64552787	0	0	0	0	0.5
chr9_64574579	64574579	0	0	0	0	0.5
chr9_64611207	64611207	0	0	0.0625	0	0
chr9_64650328	64650328	0	0.05556	0	0	0
chr9_64759883	64759883	0	0	0	0	0
chr9_64782552	64782552	0	0	0	0	0.5
chr9_64815031	64815031	0	0	0	0	0.5
chr9_64845161	64845161	0.1667	0.1667	0.0625	0.03125	0.5
chr9_64904983	64904983	0	0	0	0	0
chr9_64918618	64918618	0	0	0	0	0
chr9_64959270	64959270	0	0	0	0	0
chr9_64962447	64962447	0.3333	0	0	0	0.25
chr9_65008822	65008822	0	0	0.0625	0	0
chr9_65103044	65103044	0	0	0	0	0
chr9_65143569	65143569	0	0	0	0.03125	0
chr9_65159530	65159530	0	0	0	0	0
chr9_65258404	65258404	0	0	0	0	0
chr9_65362417	65362417	0	0	0	0	0
chr9_65365044	65365044	0	0	0	0	0
chr9_65381771	65381771	0	0	0	0.03125	0
chr9_65531484	65531484	0	0	0	0	0
chr9_65539443	65539443	0	0	0	0	0
chr9_65539499	65539499	0	0	0	0	0
chr9_65539858	65539858	0	0	0	0	0
chr9_65549220	65549220	0.3333	0.05556	0.0625	0.0625	0.5
chr9_65556773	65556773	0	0	0	0	0
chr9_65557161	65557161	0.3333	0.1111	0.125	0.125	0
chr9_65559349	65559349	0.3333	0.1111	0.125	0.125	0
chr9_65589158	65589158	0.1667	0	0	0	0
chr9_65591100	65591100	0	0	0	0	0
chr9_65600476	65600476	0	0	0	0	0
chr9_65745304	65745304	0	0	0	0	0
chr9_65782451	65782451	0.1667	0.1111	0	0.03125	0
chr9_65862759	65862759	0.1667	0	0.125	0	0
chr9_65888276	65888276	0	0	0	0	0
chr9_65899698	65899698	0	0	0	0	0.5
chr9_65904247	65904247	0	0	0	0	0.5
chr9_65904313	65904313	0	0	0	0	0.5
chr9_65916067	65916067	0.3333	0.2222	0.375	0.0625	0
chr9_65929949	65929949	0.3333	0	0.0625	0	0
chr9_66024865	66024865	0	0	0	0	0.5
chr9_66029750	66029750	0	0	0	0	0.25
chr9_66125630	66125630	0	0	0	0.03125	0
chr9_66156857	66156857	0	0	0	0	0
chr9_66174917	66174917	0	0	0	0	0.25
chr9_66279669	66279669	0	0	0.25	0	0.5
chr9_66283353	66283353	0	0	0	0	0.5
chr9_66288832	66288832	0	0	0.25	0	0
chr9_66328009	66328009	0	0	0.25	0	0
chr9_66427838	66427838	0	0	0	0	0.5
chr9_66512154	66512154	0	0.05556	0	0	0
chr9_66674179	66674179	0.3333	0.3333	0.375	0	0
chr9_66843630	66843630	0	0	0	0	0.5
chr9_66844958	66844958	0	0	0	0.0625	0
chr9_66848120	66848120	0	0	0.25	0	0.5
chr9_66917318	66917318	0	0	0	0	0.5
chr9_66960243	66960243	0	0	0.25	0	0
chr9_67075584	67075584	0	0	0.125	0	0
chr9_67136647	67136647	0	0	0	0	0.5
chr9_67145888	67145888	0.3333	0	0	0	0
chr9_67151397	67151397	0.3333	0.2222	0.25	0.25	0.5
chr9_67155190	67155190	0.3333	0.2222	0.25	0.25	0
chr9_67284695	67284695	0	0	0	0	0
chr9_67303346	67303346	0	0	0	0	0.25
chr9_67306462	67306462	0	0.05556	0	0	0
chr9_67320546	67320546	0	0	0	0	0.5
chr9_67330202	67330202	0	0	0.25	0	0
chr9_67367539	67367539	0	0	0	0	0
chr9_67389082	67389082	0	0	0.25	0	0
chr9_67408402	67408402	0	0	0.25	0	0
chr9_67438219	67438219	0	0	0	0.03125	0
chr9_67479931	67479931	0	0	0	0	0
chr9_67487238	67487238	0	0	0.375	0	0.5
chr9_67557160	67557160	0.3333	0	0	0	0
chr9_67588482	67588482	0	0	0	0	0.5
chr9_67621139	67621139	0	0	0.0625	0	0
chr9_67679504	67679504	0	0	0.375	0	0
chr9_67690410	67690410	0	0	0.375	0	0
chr9_67716779	67716779	0	0	0.375	0	0.5
chr9_67892978	67892978	0	0	0.375	0	0
chr9_67958830	67958830	0	0	0.375	0	0
chr9_68031116	68031116	0	0	0.375	0	0
chr9_68132162	68132162	0	0	0	0	0.5
chr9_68135416	68135416	0	0	0.375	0	0
chr9_68178254	68178254	0	0	0.125	0.03125	0
chr9_68249097	68249097	0.3333	0	0.375	0	0
chr9_68276770	68276770	0	0	0.25	0	0
chr9_68276836	68276836	0	0	0.25	0	0
chr9_68280476	68280476	0	0	0.125	0	0
chr9_68283590	68283590	0	0	0.25	0	0
chr9_68324759	68324759	0	0	0.25	0	0
chr9_68329218	68329218	0	0	0.125	0	0
chr9_68365039	68365039	0	0	0	0.03125	0
chr9_68371865	68371865	0	0	0.25	0	0
chr9_68391288	68391288	0	0	0.125	0	0
chr9_68409702	68409702	0	0	0.25	0	0
chr9_68449249	68449249	0	0.05556	0	0	0

## Sheet: chr11
SNP	Distance	Cluster 5	Cluster 1	Cluster 2	Cluster 3	Cluster 4
chr11_47864	47864	0	0	0.05556	0	0
chr11_162166	162166	0.5	0	0	0	0
chr11_185605	185605	0.5	0	0	0	0
chr11_216833	216833	0	0	0	0.0625	0
chr11_225587	225587	0	0	0	0	0
chr11_374213	374213	0.5	0	0	0.25	0
chr11_398498	398498	0	0	0	0.0625	0
chr11_415101	415101	0	0	0.05556	0	0
chr11_415167	415167	0	0	0	0	0
chr11_434343	434343	0	0	0	0.0625	0
chr11_662715	662715	0	0	0	0	0.03125
chr11_791205	791205	0.5	0	0	0	0
chr11_834386	834386	0.25	0	0	0	0
chr11_931739	931739	0.5	0	0	0	0
chr11_935576	935576	0.5	0	0	0	0
chr11_1087147	1087147	0	0	0.05556	0	0
chr11_1099637	1099637	0.5	0	0	0	0
chr11_1104591	1104591	0	0	0	0	0
chr11_1135852	1135852	0.5	0	0	0	0
chr11_1170335	1170335	0.5	0	0	0	0
chr11_1186832	1186832	0	0	0	0.0625	0.03125
chr11_1222180	1222180	0.5	0.1667	0	0	0
chr11_1231868	1231868	0	0	0	0	0.03125
chr11_1246152	1246152	0	0	0	0	0
chr11_1329864	1329864	0.25	0	0	0	0
chr11_1375831	1375831	0	0	0	0	0
chr11_1398105	1398105	0.5	0	0	0	0
chr11_1569046	1569046	0.25	0	0	0	0
chr11_1569112	1569112	0	0	0	0	0
chr11_1622447	1622447	0.5	0	0	0	0
chr11_1622513	1622513	0.5	0	0	0	0
chr11_1636130	1636130	0.5	0	0	0.125	0
chr11_1636196	1636196	0	0	0	0.125	0
chr11_1690161	1690161	0	0	0.05556	0	0.03125
chr11_1963404	1963404	0.25	0	0	0	0
chr11_2054859	2054859	0.5	0	0	0	0
chr11_2085727	2085727	0	0	0.05556	0	0.03125
chr11_2104085	2104085	0.25	0	0	0	0
chr11_2104151	2104151	0.25	0	0	0	0
chr11_2119567	2119567	0	0	0	0	0
chr11_2219925	2219925	0.5	0	0	0	0
chr11_2456456	2456456	0.5	0	0	0	0
chr11_2592706	2592706	0	0	0	0	0
chr11_2727971	2727971	0	0	0	0	0
chr11_2737383	2737383	0	0	0	0	0
chr11_2753416	2753416	0	0.1667	0	0	0
chr11_2814505	2814505	0.25	0	0	0	0
chr11_2841261	2841261	0	0	0.05556	0	0
chr11_2841836	2841836	0.25	0	0	0	0
chr11_2885672	2885672	0.5	0	0	0	0
chr11_2892094	2892094	0.25	0	0	0	0
chr11_2921948	2921948	0	0.1667	0	0	0
chr11_2972196	2972196	0	0	0.05556	0	0
chr11_2972262	2972262	0.25	0	0	0	0
chr11_3031462	3031462	0	0	0	0.0625	0
chr11_3090530	3090530	0	0	0	0	0
chr11_3119847	3119847	0	0.1667	0.1111	0	0
chr11_3141647	3141647	0.25	0	0	0	0
chr11_3233240	3233240	0	0	0	0	0
chr11_3238820	3238820	0	0	0	0	0.03125
chr11_3255599	3255599	0	0	0	0	0.03125
chr11_3256919	3256919	0	0.3333	0	0	0
chr11_3325796	3325796	0	0	0.1111	0	0
chr11_3356668	3356668	0	0	0.1111	0	0
chr11_3386179	3386179	0	0	0.05556	0	0
chr11_3508718	3508718	0	0.3333	0	0	0
chr11_3542416	3542416	0.25	0	0	0	0
chr11_3602217	3602217	0	0.3333	0.4444	0	0
chr11_3627915	3627915	0	0	0	0.0625	0
chr11_3645142	3645142	0	0.3333	0.4444	0	0
chr11_3685457	3685457	0	0	0	0	0.03125
chr11_3735766	3735766	0	0.3333	0.3333	0	0
chr11_3738086	3738086	0	0.3333	0.3333	0	0
chr11_3761702	3761702	0.5	0	0	0	0
chr11_3889116	3889116	0	0	0	0	0.03125
chr11_3904284	3904284	0.5	0.3333	0.4444	0	0
chr11_3981727	3981727	0.5	0	0	0	0
chr11_3983561	3983561	0	0.3333	0.4444	0	0
chr11_3997233	3997233	0.25	0.3333	0.4444	0	0
chr11_3998444	3998444	0.5	0	0	0	0.03125
chr11_3999213	3999213	0.25	0.3333	0.4444	0	0
chr11_4004372	4004372	0	0.3333	0.4444	0	0
chr11_4004781	4004781	0.25	0.3333	0.3889	0	0
chr11_4005728	4005728	0.5	0.3333	0.4444	0	0
chr11_4033490	4033490	0	0	0	0.0625	0.03125
chr11_4042755	4042755	0	0	0.4444	0	0
chr11_4072988	4072988	0	0	0.4444	0	0				SL4.0ch11:3386179..4669458
chr11_4124430	4124430	0.5	0	0	0	0
chr11_4124496	4124496	0.5	0	0	0	0				SL4.0ch11:52375653..53071679
chr11_4245457	4245457	0.5	0	0.5	0	0
chr11_4262280	4262280	0	0.3333	0	0	0
chr11_4520309	4520309	0	0.3333	0.4444	0.125	0.125
chr11_4559207	4559207	0.25	0.1667	0	0	0.0625
chr11_4561363	4561363	0.25	0	0	0	0
chr11_4564608	4564608	0	0.3333	0.4444	0.125	0.125
chr11_4569315	4569315	0	0	0	0.125	0.0625
chr11_4669458	4669458	0.5	0	0	0	0
chr11_4687006	4687006	0	0	0.4444	0.125	0.25
chr11_4702104	4702104	0	0	0	0.0625	0
chr11_4706797	4706797	0	0	0	0	0.03125
chr11_4709288	4709288	0.25	0	0	0.0625	0
chr11_4782936	4782936	0.25	0	0.4444	0.125	0.25
chr11_4898037	4898037	0	0	0.4444	0.125	0.4375
chr11_4979596	4979596	0.5	0	0.1667	0.5	0.4375
chr11_4979695	4979695	0.5	0	0.1111	0.5	0.4375
chr11_4985022	4985022	0	0	0	0	0.03125
chr11_4997621	4997621	0.5	0	0.1111	0.5	0.4375
chr11_5065889	5065889	0	0	0	0	0.03125
chr11_5065955	5065955	0	0	0.1111	0	0
chr11_5138979	5138979	0	0	0.05556	0	0.03125
chr11_5204001	5204001	0.25	0	0.2222	0	0
chr11_5291898	5291898	0.25	0	0	0	0
chr11_5300599	5300599	0	0	0.2222	0	0
chr11_5373538	5373538	0	0	0	0.0625	0
chr11_5462231	5462231	0.5	0	0	0	0
chr11_5462297	5462297	0.5	0	0	0.5	0.5
chr11_5496642	5496642	0.5	0	0	0.0625	0
chr11_5576545	5576545	0	0	0	0.5	0.5
chr11_5595246	5595246	0	0	0	0	0.03125
chr11_5596815	5596815	0.5	0	0	0.5	0.5
chr11_5683495	5683495	0.5	0.1667	0	0	0
chr11_5757276	5757276	0	0	0	0.125	0.0625
chr11_5897646	5897646	0	0	0	0.125	0.0625
chr11_6216319	6216319	0	0	0	0	0
chr11_6454442	6454442	0	0	0.1111	0	0.125
chr11_6658052	6658052	0.5	0	0.1111	0.25	0.1875
chr11_6686108	6686108	0.5	0	0.1111	0.25	0.1875
chr11_6695810	6695810	0.5	0	0	0	0
chr11_6698475	6698475	0.5	0	0.1667	0.25	0.1875
chr11_7330555	7330555	0.25	0	0	0	0
chr11_7332684	7332684	0.25	0	0.05556	0	0
chr11_7810742	7810742	0	0	0.1111	0.5	0.4375
chr11_7925173	7925173	0.25	0	0	0	0
chr11_7925289	7925289	0.5	0	0	0	0
chr11_8022527	8022527	0	0	0.2222	0.25	0.5
chr11_8022561	8022561	0	0	0.2778	0.25	0.5
chr11_8025027	8025027	0	0	0.2222	0.25	0.5
chr11_8108226	8108226	0	0	0.2222	0.25	0.5
chr11_8188455	8188455	0	0	0.2222	0.25	0.5
chr11_8324843	8324843	0	0	0.2222	0.25	0.5
chr11_8339753	8339753	0	0.1667	0	0	0
chr11_8403878	8403878	0.25	0	0	0	0
chr11_8703783	8703783	0.25	0	0.2222	0.125	0.5
chr11_8717052	8717052	0	0	0	0.0625	0
chr11_8725096	8725096	0.5	0	0	0	0
chr11_8843078	8843078	0.5	0	0.2222	0.125	0.5
chr11_8865460	8865460	0.25	0	0	0	0
chr11_8865526	8865526	0.25	0	0	0	0
chr11_8947272	8947272	0	0	0.2222	0.125	0.4062
chr11_8986443	8986443	0	0	0	0.0625	0
chr11_9405770	9405770	0	0	0.2222	0.1875	0.3125
chr11_9500956	9500956	0	0	0.2222	0.125	0.3125
chr11_9512444	9512444	0.5	0	0.2222	0.125	0.3125
chr11_9526695	9526695	0	0	0.2222	0.125	0.3125
chr11_9713687	9713687	0	0.5	0.3889	0.0625	0.1562
chr11_9886519	9886519	0	0.3333	0.1111	0	0.125
chr11_9924083	9924083	0	0	0	0.5	0.3438
chr11_10086777	10086777	0	0	0.4444	0.375	0.0625
chr11_10111524	10111524	0	0	0.4444	0.375	0.0625
chr11_10114108	10114108	0.25	0	0	0	0
chr11_10227638	10227638	0	0	0	0.5	0.375
chr11_10488433	10488433	0	0	0	0.125	0.3125
chr11_10627170	10627170	0	0	0	0.5	0.375
chr11_10934455	10934455	0.5	0	0	0.5	0.375
chr11_12981635	12981635	0	0	0	0	0
chr11_13435840	13435840	0	0.3333	0	0	0.0625
chr11_14476116	14476116	0	0	0	0	0
chr11_16002069	16002069	0	0	0	0.25	0.4375
chr11_17893195	17893195	0	0	0	0.0625	0
chr11_19953706	19953706	0	0	0	0.125	0.1875
chr11_20059330	20059330	0.25	0	0	0	0
chr11_20246155	20246155	0	0	0	0.25	0.4375
chr11_21013644	21013644	0	0	0	0.25	0.4375
chr11_24200923	24200923	0	0.3333	0.1111	0	0.1562
chr11_24980822	24980822	0	0	0	0.0625	0
chr11_26775024	26775024	0	0	0	0.25	0.4375
chr11_29106621	29106621	0	0	0	0.25	0.4375
chr11_29444530	29444530	0	0	0	0	0
chr11_29444596	29444596	0	0	0	0	0
chr11_29501079	29501079	0	0	0	0	0
chr11_30114364	30114364	0	0	0	0	0.03125
chr11_30235562	30235562	0	0.1667	0	0	0
chr11_30282165	30282165	0	0	0	0.25	0.4375
chr11_30286823	30286823	0	0	0	0.25	0.4375
chr11_30467070	30467070	0	0	0.05556	0	0
chr11_30467136	30467136	0	0	0	0	0
chr11_30468482	30468482	0	0	0.05556	0	0
chr11_30629013	30629013	0	0.1667	0	0	0
chr11_30804413	30804413	0	0	0	0.25	0.4375
chr11_30845770	30845770	0	0	0	0.25	0.4375
chr11_30882531	30882531	0	0	0	0.25	0.4375
chr11_31098749	31098749	0	0	0	0	0.03125
chr11_31264646	31264646	0	0	0	0.25	0.4375
chr11_31346678	31346678	0	0	0	0.25	0.4375
chr11_31674787	31674787	0	0	0	0.25	0.4375
chr11_31675358	31675358	0	0	0.1111	0	0
chr11_31864952	31864952	0	0	0	0	0.03125
chr11_31900815	31900815	0	0.1667	0	0	0
chr11_31961430	31961430	0	0	0.1111	0	0
chr11_31978594	31978594	0	0.3333	0	0	0
chr11_33539486	33539486	0	0	0	0.25	0.4375
chr11_35344533	35344533	0	0	0.1111	0	0.1875
chr11_35355605	35355605	0	0	0	0.25	0.4375
chr11_36452722	36452722	0	0	0	0.25	0.4375
chr11_36591727	36591727	0	0	0	0.0625	0
chr11_36816057	36816057	0.5	0	0	0	0
chr11_37422248	37422248	0	0	0	0.25	0.4375
chr11_38555937	38555937	0	0	0	0	0.0625
chr11_39293894	39293894	0.5	0	0	0	0
chr11_40192841	40192841	0.5	0	0	0	0
chr11_40251771	40251771	0	0.1667	0.05556	0	0.0625
chr11_40268269	40268269	0.25	0	0	0.25	0.4375
chr11_40638750	40638750	0.5	0	0	0	0
chr11_40638816	40638816	0	0	0	0.0625	0
chr11_46099581	46099581	0	0	0	0.25	0.4375
chr11_46683740	46683740	0	0	0	0.25	0.4375
chr11_46935460	46935460	0	0	0	0.0625	0
chr11_46954753	46954753	0	0	0	0.375	0.4375
chr11_47036193	47036193	0	0	0	0.375	0.4375
chr11_47109662	47109662	0.25	0	0	0.375	0.4375
chr11_47112267	47112267	0.5	0	0	0	0
chr11_47359407	47359407	0.25	0	0	0	0
chr11_47987860	47987860	0	0	0.05556	0.375	0.4688
chr11_48040676	48040676	0.25	0	0	0.375	0.4375
chr11_48181130	48181130	0	0	0	0	0.03125
chr11_48182064	48182064	0	0	0	0.0625	0
chr11_48183227	48183227	0	0	0	0.0625	0
chr11_48307612	48307612	0.5	0	0	0.25	0.4375
chr11_48388483	48388483	0	0	0.05556	0	0
chr11_48388701	48388701	0	0	0	0	0.03125
chr11_48389953	48389953	0	0.3333	0.1111	0	0.1875
chr11_48391680	48391680	0	0.3333	0.1111	0.125	0.125
chr11_48433746	48433746	0	0	0	0.25	0.5
chr11_48543884	48543884	0	0	0	0.0625	0
chr11_48561604	48561604	0	0	0.1111	0.375	0.5
chr11_48681119	48681119	0	0.3333	0.4444	0.5	0.2188
chr11_48747697	48747697	0	0.3333	0.3333	0.5	0.125
chr11_48858755	48858755	0	0.3333	0.3333	0.5	0.125
chr11_48973924	48973924	0	0	0	0	0
chr11_49012150	49012150	0	0	0	0	0
chr11_49358706	49358706	0	0	0	0	0
chr11_49497189	49497189	0	0	0.2222	0.1875	0.0625
chr11_49524161	49524161	0	0	0	0	0
chr11_49539871	49539871	0	0	0	0	0
chr11_49545262	49545262	0	0	0	0	0.03125
chr11_49555158	49555158	0	0	0.2222	0.125	0.0625
chr11_49573896	49573896	0	0	0.4444	0.375	0.2188
chr11_49610315	49610315	0	0	0	0	0.03125
chr11_50062693	50062693	0	0	0.1111	0.125	0.4688
chr11_50159326	50159326	0	0	0.1111	0.125	0.4375
chr11_50208018	50208018	0	0.3333	0.2222	0.125	0.125
chr11_50291114	50291114	0	0	0.2222	0.125	0
chr11_50430809	50430809	0	0.1667	0	0	0
chr11_50430875	50430875	0	0	0	0	0
chr11_50460236	50460236	0.25	0	0	0	0
chr11_50563211	50563211	0	0	0	0	0.03125
chr11_50593081	50593081	0	0	0.3333	0.125	0.0625
chr11_50622932	50622932	0	0.3333	0	0	0
chr11_50684634	50684634	0	0	0	0	0
chr11_50704422	50704422	0	0	0	0	0
chr11_50798630	50798630	0.5	0	0	0	0
chr11_50826636	50826636	0.5	0	0	0	0.03125
chr11_50827332	50827332	0	0	0	0	0
chr11_50864952	50864952	0	0	0	0	0.03125
chr11_50867803	50867803	0	0	0	0	0
chr11_50874604	50874604	0	0	0	0	0
chr11_51044920	51044920	0	0	0	0	0
chr11_51077487	51077487	0	0	0	0	0
chr11_51173260	51173260	0.5	0	0	0	0.03125
chr11_51189892	51189892	0.5	0	0	0	0
chr11_51261718	51261718	0	0	0	0	0
chr11_51291989	51291989	0	0.1667	0	0	0
chr11_51313269	51313269	0.5	0	0	0	0
chr11_51321611	51321611	0.5	0	0.05556	0.0625	0.03125
chr11_51355805	51355805	0	0	0	0	0
chr11_51374274	51374274	0	0	0	0.0625	0
chr11_51374340	51374340	0.25	0	0	0	0
chr11_51376439	51376439	0.5	0.3333	0.1111	0.25	0.25
chr11_51426364	51426364	0.25	0	0	0	0
chr11_51436526	51436526	0.5	0	0	0	0
chr11_51441709	51441709	0	0	0	0	0.03125
chr11_51481739	51481739	0	0	0.05556	0	0
chr11_51482242	51482242	0	0.3333	0.1111	0	0.1875
chr11_51501423	51501423	0	0	0	0	0
chr11_51599767	51599767	0	0	0	0	0
chr11_51701081	51701081	0.25	0	0.1111	0	0
chr11_51768603	51768603	0.25	0	0	0	0
chr11_51768655	51768655	0	0	0	0	0.03125
chr11_51860407	51860407	0	0	0	0	0.03125
chr11_51863980	51863980	0.5	0	0	0	0
chr11_51914019	51914019	0	0	0	0	0.0625
chr11_52025700	52025700	0.5	0	0	0	0
chr11_52086724	52086724	0.25	0	0	0	0
chr11_52086889	52086889	0	0	0.1111	0	0
chr11_52170997	52170997	0	0	0	0	0
chr11_52270463	52270463	0	0	0	0	0
chr11_52375653	52375653	0	0	0	0.375	0.0625
chr11_52457962	52457962	0	0	0	0.375	0.0625
chr11_52459722	52459722	0	0	0	0.375	0.0625
chr11_52525234	52525234	0	0	0	0.375	0.0625
chr11_52526462	52526462	0	0	0	0	0
chr11_52526836	52526836	0.5	0	0	0.4375	0.0625
chr11_52540052	52540052	0	0	0	0.375	0.0625
chr11_52541139	52541139	0	0	0	0.375	0.0625
chr11_52564980	52564980	0	0	0	0.375	0.0625
chr11_52638155	52638155	0	0	0	0.25	0.0625
chr11_52645982	52645982	0	0	0	0.25	0.0625
chr11_52679947	52679947	0	0	0	0	0
chr11_52680013	52680013	0	0	0	0.25	0.0625
chr11_52699531	52699531	0	0.1667	0	0	0
chr11_52701737	52701737	0	0	0	0.25	0.0625
chr11_52705571	52705571	0	0	0	0.25	0.0625
chr11_52712708	52712708	0	0	0	0.25	0.0625
chr11_52747492	52747492	0	0	0	0.25	0.0625
chr11_52759635	52759635	0	0	0	0.25	0.0625
chr11_52765369	52765369	0	0	0	0.375	0.03125
chr11_52800035	52800035	0	0	0	0.25	0.0625
chr11_52816920	52816920	0	0	0	0.25	0.0625
chr11_52836717	52836717	0	0	0	0.25	0.0625
chr11_52855970	52855970	0	0	0	0.25	0.0625
chr11_52895689	52895689	0	0	0	0.25	0.0625
chr11_52896634	52896634	0	0	0	0.25	0.0625
chr11_52908449	52908449	0	0	0	0.25	0.0625
chr11_52918631	52918631	0	0	0	0.25	0.09375
chr11_52920299	52920299	0	0	0	0.25	0.0625
chr11_52921713	52921713	0	0	0	0.25	0.0625
chr11_52925188	52925188	0	0	0	0.25	0.0625
chr11_52925254	52925254	0	0	0	0.25	0.0625
chr11_52955216	52955216	0.5	0	0.05556	0.0625	0.25
chr11_52987623	52987623	0	0	0.1111	0.25	0.5
chr11_53049376	53049376	0	0	0.1111	0.25	0.4375
chr11_53052108	53052108	0.25	0	0.1111	0.25	0.4688
chr11_53060136	53060136	0	0	0.1111	0.0625	0
chr11_53071679	53071679	0	0	0	0.375	0.0625
chr11_53080467	53080467	0	0.3333	0.2222	0	0.1875
chr11_53089794	53089794	0	0	0.1111	0.25	0.4375
chr11_53172881	53172881	0	0	0	0	0
chr11_53189300	53189300	0	0.3333	0.2222	0	0.25
chr11_53359881	53359881	0.5	0	0	0	0
chr11_53369510	53369510	0.25	0	0	0	0.03125
chr11_53369576	53369576	0	0	0	0	0
chr11_53375816	53375816	0.25	0	0.05556	0	0
chr11_53476235	53476235	0	0	0	0.1875	0
chr11_53485064	53485064	0	0.3333	0	0	0
chr11_53546076	53546076	0	0	0.05556	0	0
chr11_53546343	53546343	0	0	0.1111	0	0
chr11_53590209	53590209	0.5	0	0	0	0
chr11_53632726	53632726	0.5	0	0	0	0
chr11_53641272	53641272	0.25	0	0	0	0
chr11_53641338	53641338	0	0	0	0	0.03125
chr11_53649678	53649678	0.5	0	0	0	0
chr11_53654827	53654827	0.5	0	0	0	0
chr11_53674080	53674080	0.25	0	0	0	0
chr11_53737589	53737589	0	0	0.1111	0	0.1875
chr11_53773170	53773170	0.5	0	0	0	0
chr11_53964122	53964122	0	0	0.05556	0	0
chr11_53969920	53969920	0	0	0	0	0
chr11_54079112	54079112	0.5	0	0	0	0
chr11_54087874	54087874	0.25	0	0	0	0.03125
chr11_54168127	54168127	0	0	0.05556	0	0
chr11_54171476	54171476	0	0	0	0	0
chr11_54185957	54185957	0	0	0	0	0
chr11_54290636	54290636	0	0	0	0	0
chr11_54291123	54291123	0	0	0	0	0
