# Supplementary material for: Genomic and Phenotypic Diversity of Cultivated and Wild Tomatoes with Varying Levels of Heat Tolerance
Source: Genes (Basel). 2021 Mar 29;12(4):503. doi: 10.3390/genes12040503 (PMC8067180; doi:10.3390/genes12040503)
Supplement: Supplementary file 1 [file genes-12-00503-s001.zip › Tables S1_S2_S3.xlsx]

## Sheet: Table S1
Entries	Clusters_Phenotypic	Clusters combined Phenotypic and genomic	NFI	FS	FW	FWP	NIP	NFP
BJ01	2	1	6	54.025	9.675	990.275	104	97.75
BJ02	2	1	5.5	41.275	14.05	1662.3	72.75	109.75
LA2661	2	1	6.25	47.25	11.075	1388.58	185	133.5
ATS020	5	2	9.25	22.8	25.975	332.5	22.5	12.75
CL5915-93D4-1-0-3	5	2	8.75	30.4	18.5	889.575	44.5	51.25
CLN1621L	5	2	7	35.425	22.85	703.075	34.25	31.75
CLN2026D	5	2	6.75	49.925	33.35	599.4	25.5	23.5
CLN2366B	4	2	6.5	13.85	29.625	518.35	48	16.75
LA2375	5	2	7.5	20.975	23.875	258.85	42.25	11.25
LA2662	5	2	6.25	43.25	38.775	401.575	13	10.5
LA3120	5	2	6.25	27.375	15.2	767.125	83.25	42.5
LA3320	4	2	7.5	4.375	36	363.575	33.5	8
CLN2498D	4	3	6.75	19.8	48.775	701.7	37.5	15.75
CLN3078C	4	3	4.75	20.8	45.3	690.7	28.25	16.5
CLN3125L	4	3	5.5	29.05	33.825	442.95	35	16.5
CLN3212C	4	3	3.75	27.7	22.65	379.1	27.75	17
CLN3241Q	4	3	5.75	13.2	33.35	282.15	39	15.25
CLN3682C	4	3	6.5	14.35	28.45	205.05	48.75	14.5
CLN3736D	4	3	4.75	18.4	18	80.225	43.25	4.25
TA11-2	4	3	4.5	18.025	58.3	682.025	27.75	14.25
CLN3024A	4	4	5	9.875	35.575	224.025	43.5	8
Fla.7171	4	4	3.75	15.475	76.875	836.025	43.5	10
Fla.7236	4	4	4	22.25	79.925	407.475	28.25	5
Fla.7770	3	4	4.25	10.9	127.85	255.775	21.75	2
Fla.7771	3	4	5	14.8	102.525	505.725	24	5
Fla.8044	3	4	4.5	14.45	113.75	403.325	26.75	4
Fla.8249	4	4	4.5	4.575	69.275	181.975	30.75	3.25
LA1563	4	4	3.5	4.175	49.45	34.85	13	0.5
LA3317	4	4	3.5	18.85	59.55	414.425	30.25	6.25
LA3847	4	4	4.75	5.1	44.125	17.6	29.5	0.5
P005	4	4	3	21.45	36.125	505.2	38.5	13.75
P068	4	4	3.25	6.375	33.75	264.25	43.5	7.25
P082	4	4	4	0	42.8	21.425	38.25	1.5
Pectomech	4	4	5.75	9.8	31.45	333.725	38	11.25
Tropimech	4	4	5	14.775	21.45	187.375	33.75	7.75
U006-1	4	4	4.75	5.625	51.5	208.825	34.25	3.5
LA1478	1	5	11.5	1.075	0.325	9.35	859.75	21.75
LA1580	1	5	10.75	2.475	1.05	9.075	982.75	8.5

## Sheet: Table S2
SNP	SNP ID	Expected heterozygosity	Observed heterozygosity	Polymorphism information content (PIC)	MAF
chr1_48545	1	0.0512465	0	0.0444056	0.02326
chr1_54383	2	0.0555102	0	0.0444056	0.02326
chr1_65669	3	0.0928019	0	0.0847604	0.04651
chr1_182279	4	0.0928019	0	0.0847604	0.04651
chr1_183243	5	0.111961	0.0238095	0.103522	0.05814
chr1_459084	6	0.0928019	0	0.0847604	0.04651
chr1_460762	7	0.0281633	0.0285714	0.0227252	0.01163
chr1_494421	8	0.0464853	0	0.0444056	0.02326
chr1_541627	9	0.0907029	0	0.0847604	0.04651
chr1_579798	10	0.277778	0	0.223736	0.1512
chr1_686520	11	0.0475907	0	0.0444056	0.02326
chr1_688537	12	0.0512465	0	0.0444056	0.02326
chr1_769319	13	0.114515	0.0243902	0.103522	0.05814
chr1_856612	14	0.111961	0.0238095	0.103522	0.05814
chr1_978327	15	0.04875	0	0.0444056	0.02326
chr1_1004768	16	0.0464853	0	0.0444056	0.02326
chr1_1006879	17	0.04543	0	0.0444056	0.02326
chr1_1258081	18	0.095	0	0.0847604	0.04651
chr1_1347636	19	0.192841	0	0.154499	0.09302
chr1_1354768	20	0.381328	0	0.321441	0.2791
chr1_1408965	21	0.0540123	0	0.0444056	0.02326
chr1_1409015	22	0.197531	0	0.154499	0.09302
chr1_1453372	23	0.209751	0	0.184424	0.1163
chr1_1456110	24	0.122922	0.0263158	0.12138	0.06977
chr1_1477983	25	0.195419	0.0243902	0.169902	0.1047
chr1_1528031	26	0.0820408	0.0285714	0.0650603	0.03488
chr1_1561033	27	0.195419	0.0243902	0.169902	0.1047
chr1_1709446	28	0.04543	0	0.0444056	0.02326
chr1_1719288	29	0.04543	0	0.0444056	0.02326
chr1_1739147	30	0.0907029	0	0.0847604	0.04651
chr1_1857780	31	0.0886966	0	0.0847604	0.04651
chr1_1901523	32	0.0928019	0	0.0847604	0.04651
chr1_2068081	33	0.135634	0	0.12138	0.06977
chr1_2129751	34	0.145429	0	0.12138	0.06977
chr1_2132441	35	0.0266618	0.027027	0.0227252	0.01163
chr1_2138385	36	0.0499671	0	0.0444056	0.02326
chr1_2155590	37	0.1298	0	0.12138	0.06977
chr1_2155962	38	0.135634	0	0.12138	0.06977
chr1_2229240	39	0.35503	0	0.276211	0.2093
chr1_2296287	40	0.42	0	0.321441	0.2791
chr1_2297510	41	0.0973044	0	0.0847604	0.04651
chr1_2299101	42	0.1298	0	0.12138	0.06977
chr1_2299816	43	0.163379	0.025641	0.138366	0.0814
chr1_2324599	44	0.04875	0	0.0444056	0.02326
chr1_2341773	45	0.0540123	0	0.0444056	0.02326
chr1_2347893	46	0.13875	0	0.12138	0.06977
chr1_2351984	47	0.102264	0	0.0847604	0.04651
chr1_2378572	48	0.48	0	0.361108	0.3837
chr1_2378638	49	0.0525931	0	0.0444056	0.02326
chr1_2426146	50	0.0499671	0	0.0444056	0.02326
chr1_2433177	51	0.099723	0	0.0847604	0.04651
chr1_2440334	52	0.0464853	0	0.0444056	0.02326
chr1_2491965	53	0.099723	0	0.0847604	0.04651
chr1_2576640	54	0.132653	0	0.12138	0.06977
chr1_2577148	55	0.0499671	0	0.0444056	0.02326
chr1_2635297	56	0.0973044	0	0.0847604	0.04651
chr1_2668255	57	0.04543	0	0.0444056	0.02326
chr1_2695326	58	0.0907029	0.047619	0.0847604	0.04651
chr1_2795569	59	0.0259695	0.0263158	0.0227252	0.01163
chr1_2840109	60	0.04543	0	0.0444056	0.02326
chr1_2893463	61	0.0235261	0.0238095	0.0227252	0.01163
chr1_3040211	62	0.0907029	0	0.0847604	0.04651
chr1_3042099	63	0.095	0	0.0847604	0.04651
chr1_3052242	64	0.0555102	0	0.0444056	0.02326
chr1_3053099	65	0.0886966	0	0.0847604	0.04651
chr1_3183795	66	0.0475907	0	0.0444056	0.02326
chr1_3185001	67	0.0499671	0	0.0444056	0.02326
chr1_3246997	68	0.0907029	0	0.0847604	0.04651
chr1_3271241	69	0.095	0	0.0847604	0.04651
chr1_3271307	70	0.095	0	0.0847604	0.04651
chr1_3275687	71	0.0907029	0	0.0847604	0.04651
chr1_3430451	72	0.0907029	0	0.0847604	0.04651
chr1_3432654	73	0.114515	0.0243902	0.103522	0.05814
chr1_3530411	74	0.075831	0.0263158	0.0650603	0.03488
chr1_3566971	75	0.0235261	0.0238095	0.0227252	0.01163
chr1_4389588	76	0.0475907	0	0.0444056	0.02326
chr1_4505601	77	0.0886966	0	0.0847604	0.04651
chr1_4556728	78	0.0525931	0	0.0444056	0.02326
chr1_4704348	79	0.04875	0	0.0444056	0.02326
chr1_5020789	80	0.0246875	0.025	0.0227252	0.01163
chr1_5223376	81	0.04875	0	0.0444056	0.02326
chr1_5637980	82	0.0928019	0	0.0847604	0.04651
chr1_5694452	83	0.0907029	0	0.0847604	0.04651
chr1_6081022	84	0.0499671	0	0.0444056	0.02326
chr1_6198522	85	0.0907029	0	0.0847604	0.04651
chr1_6341872	86	0.095	0	0.0847604	0.04651
chr1_6351665	87	0.0886966	0	0.0847604	0.04651
chr1_6351731	88	0.0499671	0.0512821	0.0444056	0.02326
chr1_6355544	89	0.0246875	0.025	0.0227252	0.01163
chr1_6895200	90	0.04875	0.05	0.0444056	0.02326
chr1_8733760	91	0.027392	0.0277778	0.0227252	0.01163
chr1_10386317	92	0.0907029	0	0.0847604	0.04651
chr1_11925534	93	0.21875	0	0.184424	0.1163
chr1_11936141	94	0.109519	0.0232558	0.103522	0.05814
chr1_14709593	95	0.255	0	0.235439	0.1628
chr1_16014500	96	0.0525931	0.0540541	0.0444056	0.02326
chr1_16638028	97	0.0499671	0	0.0444056	0.02326
chr1_16638094	98	0.0235261	0.0238095	0.0227252	0.01163
chr1_16639975	99	0.0253123	0.025641	0.0227252	0.01163
chr1_18371545	100	0.0973044	0	0.0847604	0.04651
chr1_18430365	101	0.0464853	0.047619	0.0444056	0.02326
chr1_19124284	102	0.0475907	0	0.0444056	0.02326
chr1_19855308	103	0.477839	0	0.363798	0.3953
chr1_25401425	104	0.111961	0.0238095	0.103522	0.05814
chr1_26510996	105	0.0464853	0	0.0444056	0.02326
chr1_27265112	106	0.107755	0	0.0847604	0.04651
chr1_27968351	107	0.0512465	0	0.0444056	0.02326
chr1_29363200	108	0.095	0.1	0.0847604	0.04651
chr1_29574858	109	0.0928019	0	0.0847604	0.04651
chr1_30480881	110	0.0928019	0	0.0847604	0.04651
chr1_30878859	111	0.0499671	0	0.0444056	0.02326
chr1_32505698	112	0.0928019	0.097561	0.0847604	0.04651
chr1_32599715	113	0.0928019	0	0.0847604	0.04651
chr1_32774870	114	0.0253123	0.025641	0.0227252	0.01163
chr1_32861243	115	0.0928019	0	0.0847604	0.04651
chr1_35742171	116	0.0525931	0	0.0444056	0.02326
chr1_36927515	117	0.0886966	0	0.0847604	0.04651
chr1_37226135	118	0.0886966	0	0.0847604	0.04651
chr1_38353547	119	0.104938	0	0.0847604	0.04651
chr1_40156680	120	0.0973044	0	0.0847604	0.04651
chr1_42859460	121	0.0886966	0	0.0847604	0.04651
chr1_43059241	122	0.0886966	0	0.0847604	0.04651
chr1_43059307	123	0.0928019	0	0.0847604	0.04651
chr1_43145151	124	0.0739645	0.025641	0.0650603	0.03488
chr1_43734703	125	0.0928019	0	0.0847604	0.04651
chr1_46871030	126	0.0739645	0.025641	0.0650603	0.03488
chr1_47811770	127	0.0907029	0	0.0847604	0.04651
chr1_47816199	128	0.027392	0.0277778	0.0227252	0.01163
chr1_47823715	129	0.306793	0	0.235439	0.1628
chr1_47973231	130	0.0499671	0	0.0444056	0.02326
chr1_48153340	131	0.0253123	0.025641	0.0227252	0.01163
chr1_48295200	132	0.095	0	0.0847604	0.04651
chr1_49803877	133	0.0688776	0.0714286	0.0650603	0.03488
chr1_50003481	134	0.0229854	0.0232558	0.0227252	0.01163
chr1_51546702	135	0.0886966	0	0.0847604	0.04651
chr1_53097011	136	0.277778	0	0.235439	0.1628
chr1_53541338	137	0.0235261	0.0238095	0.0227252	0.01163
chr1_53735722	138	0.132653	0.047619	0.12138	0.06977
chr1_53777086	139	0.1298	0.0465116	0.12138	0.06977
chr1_53794643	140	0.0928019	0.0487805	0.0847604	0.04651
chr1_54208713	141	0.095	0	0.0847604	0.04651
chr1_56471576	142	0.0240928	0.0243902	0.0227252	0.01163
chr1_57556991	143	0.095	0	0.0847604	0.04651
chr1_57866099	144	0.095	0	0.0847604	0.04651
chr1_58190573	145	0.0229854	0.0232558	0.0227252	0.01163
chr1_58191206	146	0.027392	0.0277778	0.0227252	0.01163
chr1_58243985	147	0.0928019	0	0.0847604	0.04651
chr1_58772728	148	0.095	0	0.0847604	0.04651
chr1_60900100	149	0.0555102	0	0.0444056	0.02326
chr1_61181423	150	0.099723	0	0.0847604	0.04651
chr1_61978676	151	0.099723	0	0.0847604	0.04651
chr1_62534392	152	0.095	0	0.0847604	0.04651
chr1_62543299	153	0.0928019	0	0.0847604	0.04651
chr1_62645301	154	0.0475907	0.0487805	0.0444056	0.02326
chr1_64464647	155	0.095	0	0.0847604	0.04651
chr1_64606544	156	0.04875	0	0.0444056	0.02326
chr1_64704795	157	0.1298	0.0465116	0.12138	0.06977
chr1_64901859	158	0.0525931	0	0.0444056	0.02326
chr1_65057705	159	0.0973044	0	0.0847604	0.04651
chr1_65090204	160	0.0253123	0.025641	0.0227252	0.01163
chr1_67690429	161	0.04875	0	0.0444056	0.02326
chr1_67947013	162	0.0886966	0	0.0847604	0.04651
chr1_68381703	163	0.149014	0.108108	0.12138	0.06977
chr1_68400825	164	0.0240928	0.0243902	0.0227252	0.01163
chr1_68435657	165	0.04875	0	0.0444056	0.02326
chr1_68563440	166	0.095	0	0.0847604	0.04651
chr1_68586681	167	0.0253123	0.025641	0.0227252	0.01163
chr1_68974453	168	0.104938	0	0.0847604	0.04651
chr1_68995970	169	0.0229854	0.0232558	0.0227252	0.01163
chr1_69167295	170	0.0266618	0.027027	0.0227252	0.01163
chr1_69217899	171	0.0475907	0	0.0444056	0.02326
chr1_69549743	172	0.0555102	0	0.0444056	0.02326
chr1_69572918	173	0.04875	0	0.0444056	0.02326
chr1_69643666	174	0.0240928	0.0243902	0.0227252	0.01163
chr1_69800436	175	0.0540123	0.0555556	0.0444056	0.02326
chr1_69839724	176	0.04875	0	0.0444056	0.02326
chr1_69840212	177	0.0259695	0.0263158	0.0227252	0.01163
chr1_69883448	178	0.0973044	0	0.0847604	0.04651
chr1_69987639	179	0.099723	0	0.0847604	0.04651
chr1_69987701	180	0.0928019	0	0.0847604	0.04651
chr1_70178004	181	0.0928019	0	0.0847604	0.04651
chr1_70178070	182	0.0555102	0.0571429	0.0444056	0.02326
chr1_70204347	183	0.0555102	0	0.0444056	0.02326
chr1_70327934	184	0.0907029	0	0.0847604	0.04651
chr1_70368078	185	0.0235261	0.0238095	0.0227252	0.01163
chr1_70395283	186	0.0907029	0	0.0847604	0.04651
chr1_70531163	187	0.102264	0	0.0847604	0.04651
chr1_70741973	188	0.04543	0	0.0444056	0.02326
chr1_70744328	189	0.0973044	0	0.0847604	0.04651
chr1_70752245	190	0.0464853	0	0.0444056	0.02326
chr1_70915426	191	0.0673337	0.0232558	0.0650603	0.03488
chr1_71016552	192	0.04875	0	0.0444056	0.02326
chr1_71051072	193	0.099723	0	0.0847604	0.04651
chr1_71093433	194	0.0907029	0	0.0847604	0.04651
chr1_71097362	195	0.111961	0.119048	0.103522	0.05814
chr1_71129470	196	0.095	0	0.0847604	0.04651
chr1_71156420	197	0.0540123	0	0.0444056	0.02326
chr1_71278521	198	0.0464853	0	0.0444056	0.02326
chr1_71336657	199	0.0540123	0	0.0444056	0.02326
chr1_71358166	200	0.095	0	0.0847604	0.04651
chr1_71393408	201	0.04875	0	0.0444056	0.02326
chr1_71486468	202	0.0540123	0	0.0444056	0.02326
chr1_71526571	203	0.0928019	0	0.0847604	0.04651
chr1_71553927	204	0.1298	0.0465116	0.12138	0.06977
chr1_71558246	205	0.0512465	0	0.0444056	0.02326
chr1_71571643	206	0.0928019	0	0.0847604	0.04651
chr1_71873803	207	0.027392	0.0277778	0.0227252	0.01163
chr1_71874211	208	0.0259695	0.0263158	0.0227252	0.01163
chr1_71874277	209	0.04875	0	0.0444056	0.02326
chr1_71905973	210	0.0570934	0	0.0444056	0.02326
chr1_71974640	211	0.095	0	0.0847604	0.04651
chr1_71981000	212	0.0475907	0	0.0444056	0.02326
chr1_72005142	213	0.0512465	0	0.0444056	0.02326
chr1_72006217	214	0.04875	0	0.0444056	0.02326
chr1_72184160	215	0.0266618	0.027027	0.0227252	0.01163
chr1_72190233	216	0.0540123	0	0.0444056	0.02326
chr1_72277391	217	0.0886966	0	0.0847604	0.04651
chr1_72366862	218	0.0907029	0	0.0847604	0.04651
chr1_72400214	219	0.0525931	0	0.0847604	0.04651
chr1_72428810	220	0.0240928	0.0243902	0.0227252	0.01163
chr1_72432636	221	0.0886966	0	0.0847604	0.04651
chr1_72469244	222	0.0555102	0	0.0444056	0.02326
chr1_72573101	223	0.0499671	0	0.0444056	0.02326
chr1_72680046	224	0.0512465	0	0.0444056	0.02326
chr1_72750639	225	0.095	0	0.0847604	0.04651
chr1_72774297	226	0.0512465	0	0.0444056	0.02326
chr1_72907562	227	0.0229854	0.0232558	0.0227252	0.01163
chr1_72993034	228	0.099723	0	0.0847604	0.04651
chr1_73049501	229	0.132653	0	0.12138	0.06977
chr1_73128468	230	0.095	0	0.0847604	0.04651
chr1_73137196	231	0.0475907	0.0487805	0.0444056	0.02326
chr1_73138465	232	0.0973044	0	0.0847604	0.04651
chr1_73141233	233	0.119987	0.025641	0.103522	0.05814
chr1_73142514	234	0.135634	0	0.12138	0.06977
chr1_73244293	235	0.465374	0	0.358106	0.3721
chr1_73275215	236	0.0907029	0	0.0847604	0.04651
chr1_73275930	237	0.0555102	0	0.0444056	0.02326
chr1_73299568	238	0.167244	0.0263158	0.138366	0.0814
chr1_73303819	239	0.13875	0	0.12138	0.06977
chr1_73457560	240	0.04543	0	0.0444056	0.02326
chr1_73469313	241	0.0464853	0	0.0444056	0.02326
chr1_73473055	242	0.0907029	0.047619	0.0847604	0.04651
chr1_73496517	243	0.0525931	0	0.0444056	0.02326
chr1_73536389	244	0.04875	0	0.0444056	0.02326
chr1_73539298	245	0.0464853	0	0.0444056	0.02326
chr1_73586571	246	0.04875	0	0.0444056	0.02326
chr1_73612999	247	0.0259695	0.0263158	0.0227252	0.01163
chr1_73876786	248	0.0464853	0	0.0444056	0.02326
chr1_73951765	249	0.132653	0.047619	0.12138	0.06977
chr1_73966767	250	0.0259695	0.0263158	0.0227252	0.01163
chr1_74026113	251	0.0928019	0	0.0847604	0.04651
chr1_74072047	252	0.0525931	0	0.0444056	0.02326
chr1_74257559	253	0.0555102	0	0.0444056	0.02326
chr1_74276913	254	0.0266618	0.027027	0.0227252	0.01163
chr1_74278167	255	0.0259695	0.0263158	0.0227252	0.01163
chr1_74326262	256	0.0499671	0	0.0444056	0.02326
chr1_74337950	257	0.0673337	0.0232558	0.0650603	0.03488
chr1_74376810	258	0.099723	0	0.0847604	0.04651
chr1_74404584	259	0.114515	0.0731707	0.103522	0.05814
chr1_74425665	260	0.109519	0.0232558	0.103522	0.05814
chr1_74464430	261	0.0721875	0.025	0.0650603	0.03488
chr1_74533551	262	0.0907029	0	0.0847604	0.04651
chr1_74594704	263	0.099723	0	0.0847604	0.04651
chr1_74594870	264	0.04543	0	0.0444056	0.02326
chr1_74621613	265	0.159688	0.075	0.138366	0.0814
chr1_74670071	266	0.0928019	0	0.0847604	0.04651
chr1_74677192	267	0.04543	0	0.0444056	0.02326
chr1_74691083	268	0.04875	0.05	0.0444056	0.02326
chr1_74730165	269	0.099723	0	0.0847604	0.04651
chr1_74838211	270	0.0253123	0.025641	0.0227252	0.01163
chr1_74839389	271	0.0555102	0	0.0847604	0.04651
chr1_74845041	272	0.16874	0	0.154499	0.09302
chr1_74845107	273	0.0240928	0.0243902	0.0227252	0.01163
chr1_75017223	274	0.0499671	0.0512821	0.0444056	0.02326
chr1_75024207	275	0.114515	0.0243902	0.103522	0.05814
chr1_75274644	276	0.0540123	0	0.0444056	0.02326
chr1_75310508	277	0.0540123	0	0.0444056	0.02326
chr1_75392587	278	0.132653	0	0.12138	0.06977
chr1_75395647	279	0.0512465	0.0526316	0.0444056	0.02326
chr1_75480379	280	0.0555102	0	0.0444056	0.02326
chr1_75508737	281	0.17554	0.138889	0.138366	0.0814
chr1_75520158	282	0.0281633	0.0285714	0.0227252	0.01163
chr1_75521083	283	0.0928019	0	0.0847604	0.04651
chr1_75525264	284	0.099723	0	0.0847604	0.04651
chr1_75527907	285	0.0886966	0	0.0847604	0.04651
chr1_75623404	286	0.0475907	0	0.0444056	0.02326
chr1_75651248	287	0.0475907	0	0.0444056	0.02326
chr1_75694025	288	0.0253123	0.025641	0.0227252	0.01163
chr1_75734424	289	0.095	0	0.0847604	0.04651
chr1_75791687	290	0.122922	0.0263158	0.103522	0.05814
chr1_75876718	291	0.0907029	0	0.0847604	0.04651
chr1_75882408	292	0.095	0	0.0847604	0.04651
chr1_75888343	293	0.095	0	0.0847604	0.04651
chr1_75931051	294	0.0928019	0	0.0847604	0.04651
chr1_75948325	295	0.0499671	0	0.0444056	0.02326
chr1_76074933	296	0.095	0	0.0847604	0.04651
chr1_76092659	297	0.04875	0	0.0444056	0.02326
chr1_76095914	298	0.104938	0	0.0847604	0.04651
chr1_76112870	299	0.0240928	0.0243902	0.0227252	0.01163
chr1_76119376	300	0.0246875	0.025	0.0227252	0.01163
chr1_76121769	301	0.0525931	0	0.0444056	0.02326
chr1_76130029	302	0.0973044	0	0.0847604	0.04651
chr1_76155151	303	0.191327	0.0238095	0.169902	0.1047
chr1_76201065	304	0.104938	0	0.0847604	0.04651
chr1_76201124	305	0.0721875	0.025	0.0650603	0.03488
chr1_76321534	306	0.0525931	0	0.0444056	0.02326
chr1_76581787	307	0.0886966	0	0.0847604	0.04651
chr1_76702129	308	0.0907029	0	0.0847604	0.04651
chr1_76752984	309	0.0266618	0.027027	0.0227252	0.01163
chr1_76833441	310	0.0475907	0.0487805	0.0444056	0.02326
chr1_76872282	311	0.0555102	0	0.0444056	0.02326
chr1_76973086	312	0.0475907	0	0.0444056	0.02326
chr1_77018624	313	0.0475907	0	0.0444056	0.02326
chr1_77049677	314	0.0499671	0	0.0444056	0.02326
chr1_77090381	315	0.0259695	0.0263158	0.0227252	0.01163
chr1_77090447	316	0.0928019	0	0.0847604	0.04651
chr1_77104797	317	0.0259695	0.0263158	0.0227252	0.01163
chr1_77106947	318	0.095	0	0.0847604	0.04651
chr1_77196346	319	0.0259695	0.0263158	0.0227252	0.01163
chr1_77241238	320	0.0907029	0	0.0847604	0.04651
chr1_77299935	321	0.027392	0.0277778	0.0227252	0.01163
chr1_77378250	322	0.0253123	0.025641	0.0227252	0.01163
chr1_77441528	323	0.0240928	0.0243902	0.0227252	0.01163
chr1_77442011	324	0.0973044	0	0.0847604	0.04651
chr1_77637302	325	0.0253123	0.025641	0.0227252	0.01163
chr1_77643524	326	0.0246875	0.025	0.0227252	0.01163
chr1_77673962	327	0.0525931	0	0.0444056	0.02326
chr1_77674028	328	0.0512465	0	0.0444056	0.02326
chr1_77791724	329	0.0464853	0	0.0444056	0.02326
chr1_77935381	330	0.095	0	0.0847604	0.04651
chr1_77938583	331	0.0229854	0.0232558	0.0227252	0.01163
chr1_77939568	332	0.0512465	0	0.0444056	0.02326
chr1_78046823	333	0.095	0	0.0847604	0.04651
chr1_78084440	334	0.0235261	0.0238095	0.0227252	0.01163
chr1_78234294	335	0.0512465	0	0.0444056	0.02326
chr1_78257606	336	0.0499671	0	0.0444056	0.02326
chr1_78304503	337	0.027392	0.0277778	0.0227252	0.01163
chr1_78304673	338	0.0259695	0.0263158	0.0227252	0.01163
chr1_78311346	339	0.0907029	0	0.0847604	0.04651
chr1_78352913	340	0.0475907	0	0.0444056	0.02326
chr1_78423263	341	0.095	0	0.0847604	0.04651
chr1_78438318	342	0.0464853	0	0.0444056	0.02326
chr1_78439916	343	0.0525931	0	0.0444056	0.02326
chr1_78449133	344	0.0820408	0.0285714	0.0650603	0.03488
chr1_78475161	345	0.0266618	0.027027	0.0227252	0.01163
chr1_78520761	346	0.0973044	0	0.0847604	0.04651
chr1_78672889	347	0.04543	0	0.0444056	0.02326
chr1_78675912	348	0.0266618	0.027027	0.0227252	0.01163
chr1_78777482	349	0.0540123	0	0.0444056	0.02326
chr1_78856467	350	0.0235261	0.0238095	0.0227252	0.01163
chr1_78879964	351	0.0229854	0.0232558	0.0227252	0.01163
chr1_78901949	352	0.0525931	0	0.0444056	0.02326
chr1_78935510	353	0.0555102	0	0.0444056	0.02326
chr1_78938312	354	0.0464853	0	0.0444056	0.02326
chr1_78984520	355	0.0540123	0	0.0444056	0.02326
chr1_79023522	356	0.0973044	0	0.0847604	0.04651
chr1_79118355	357	0.0253123	0.025641	0.0227252	0.01163
chr1_79161048	358	0.0739645	0.025641	0.0847604	0.04651
chr1_79188920	359	0.0540123	0	0.0444056	0.02326
chr1_79197302	360	0.095	0	0.0847604	0.04651
chr1_79237490	361	0.095	0	0.0847604	0.04651
chr1_79376272	362	0.0512465	0	0.0444056	0.02326
chr1_79376338	363	0.0525931	0	0.0444056	0.02326
chr1_79394891	364	0.117188	0.025	0.103522	0.05814
chr1_79644288	365	0.0266618	0.027027	0.0227252	0.01163
chr1_79652607	366	0.156157	0.0243902	0.138366	0.0814
chr1_79744011	367	0.0464853	0	0.0444056	0.02326
chr1_79847881	368	0.107755	0	0.0847604	0.04651
chr1_79875094	369	0.04543	0	0.0444056	0.02326
chr1_79906600	370	0.0464853	0	0.0444056	0.02326
chr1_79911310	371	0.0973044	0	0.0847604	0.04651
chr1_79931474	372	0.0229854	0.0232558	0.0227252	0.01163
chr1_79964069	373	0.0246875	0.025	0.0227252	0.01163
chr1_79986752	374	0.102264	0	0.0847604	0.04651
chr1_80011959	375	0.0235261	0.0238095	0.0227252	0.01163
chr1_80057528	376	0.0973044	0	0.0847604	0.04651
chr1_80129221	377	0.027392	0.0277778	0.0227252	0.01163
chr1_80139825	378	0.0259695	0.0263158	0.0227252	0.01163
chr1_80142788	379	0.099723	0	0.0847604	0.04651
chr1_80165626	380	0.102264	0	0.0847604	0.04651
chr1_80215809	381	0.0499671	0	0.0444056	0.02326
chr1_80307943	382	0.0820408	0.0285714	0.0650603	0.03488
chr1_80348203	383	0.0886966	0	0.0847604	0.04651
chr1_80415996	384	0.0973044	0	0.0847604	0.04651
chr1_80547408	385	0.099723	0	0.0847604	0.04651
chr1_80551784	386	0.0475907	0	0.0444056	0.02326
chr1_80600433	387	0.0973044	0	0.0847604	0.04651
chr1_80600487	388	0.0464853	0	0.0444056	0.02326
chr1_80616727	389	0.0907029	0	0.0847604	0.04651
chr1_80616793	390	0.0499671	0	0.0444056	0.02326
chr1_80647547	391	0.426036	0	0.332859	0.3023
chr1_80658001	392	0.0259695	0.0263158	0.0227252	0.01163
chr1_80685700	393	0.0499671	0	0.0444056	0.02326
chr1_80907266	394	0.04875	0.05	0.0444056	0.02326
chr1_81042719	395	0.0235261	0.0238095	0.0227252	0.01163
chr1_81116368	396	0.0886966	0	0.0847604	0.04651
chr1_81117628	397	0.0253123	0.025641	0.0227252	0.01163
chr1_81200405	398	0.0907029	0	0.0847604	0.04651
chr1_81203333	399	0.0512465	0.0526316	0.0444056	0.02326
chr1_81231731	400	0.0512465	0	0.0444056	0.02326
chr1_81240183	401	0.0499671	0	0.0444056	0.02326
chr1_81243343	402	0.04875	0	0.0444056	0.02326
chr1_81276140	403	0.04543	0	0.0444056	0.02326
chr1_81341898	404	0.0907029	0	0.0847604	0.04651
chr1_81387465	405	0.095	0	0.0847604	0.04651
chr1_81388759	406	0.386621	0	0.308254	0.2558
chr1_81415209	407	0.0475907	0	0.0444056	0.02326
chr1_81475153	408	0.0499671	0.0512821	0.0444056	0.02326
chr1_81498508	409	0.0475907	0	0.0444056	0.02326
chr1_81507949	410	0.0499671	0	0.0444056	0.02326
chr1_81513874	411	0.0235261	0.0238095	0.0227252	0.01163
chr1_81594368	412	0.135634	0	0.12138	0.06977
chr1_81601456	413	0.0540123	0	0.0444056	0.02326
chr1_81685751	414	0.095	0	0.0847604	0.04651
chr1_81767001	415	0.04875	0	0.0444056	0.02326
chr1_81797706	416	0.077794	0.027027	0.0650603	0.03488
chr1_81803043	417	0.0512465	0	0.0444056	0.02326
chr1_81806479	418	0.102264	0	0.0847604	0.04651
chr1_81825776	419	0.0475907	0.0487805	0.0444056	0.02326
chr1_81827267	420	0.0475907	0	0.0444056	0.02326
chr1_81853435	421	0.132653	0	0.12138	0.06977
chr1_81881065	422	0.0246875	0.025	0.0227252	0.01163
chr1_81938462	423	0.095	0	0.0847604	0.04651
chr1_81938528	424	0.104938	0	0.0847604	0.04651
chr1_82015457	425	0.0540123	0	0.0444056	0.02326
chr1_82052081	426	0.0907029	0	0.0847604	0.04651
chr1_82107113	427	0.0928019	0	0.0847604	0.04651
chr1_82107164	428	0.129244	0.0277778	0.103522	0.05814
chr1_82218113	429	0.027392	0.0277778	0.0227252	0.01163
chr1_82230536	430	0.0525931	0	0.0444056	0.02326
chr1_82284917	431	0.04875	0.05	0.0444056	0.02326
chr1_82284983	432	0.0229854	0.0232558	0.0227252	0.01163
chr1_82373531	433	0.0475907	0	0.0444056	0.02326
chr1_82430685	434	0.104938	0	0.0847604	0.04651
chr1_82490859	435	0.0266618	0.027027	0.0227252	0.01163
chr1_82492021	436	0.0907029	0	0.0847604	0.04651
chr1_82501273	437	0.0907029	0	0.0847604	0.04651
chr1_82518434	438	0.0525931	0	0.0444056	0.02326
chr1_82600547	439	0.114515	0.0243902	0.103522	0.05814
chr1_82655740	440	0.0928019	0	0.0847604	0.04651
chr1_82684666	441	0.0475907	0	0.0444056	0.02326
chr1_82720059	442	0.0259695	0.0263158	0.0227252	0.01163
chr1_82823771	443	0.077794	0.027027	0.0650603	0.03488
chr1_82954427	444	0.04875	0	0.0444056	0.02326
chr1_82960680	445	0.0246875	0.025	0.0227252	0.01163
chr1_82964956	446	0.0525931	0	0.0444056	0.02326
chr1_83040253	447	0.0289792	0.0294118	0.0227252	0.01163
chr1_83157885	448	0.0499671	0	0.0444056	0.02326
chr1_83180501	449	0.04543	0	0.0444056	0.02326
chr1_83193832	450	0.095	0	0.0847604	0.04651
chr1_83216413	451	0.0525931	0	0.0444056	0.02326
chr1_83242303	452	0.0907029	0	0.0847604	0.04651
chr1_83295903	453	0.0739645	0.025641	0.0650603	0.03488
chr1_83364586	454	0.0928019	0	0.0847604	0.04651
chr1_83439732	455	0.0475907	0	0.0444056	0.02326
chr1_83521624	456	0.0739645	0.025641	0.0650603	0.03488
chr1_83564287	457	0.0540123	0	0.0444056	0.02326
chr1_83571834	458	0.0253123	0.025641	0.0227252	0.01163
chr1_83579690	459	0.0475907	0	0.0444056	0.02326
chr1_83630685	460	0.04543	0	0.0444056	0.02326
chr1_83686241	461	0.104938	0	0.0847604	0.04651
chr1_83761010	462	0.027392	0.0277778	0.0227252	0.01163
chr1_83776118	463	0.0704938	0.0243902	0.0650603	0.03488
chr1_83793536	464	0.102264	0	0.0847604	0.04651
chr1_83815239	465	0.0512465	0	0.0444056	0.02326
chr1_83815305	466	0.0464853	0	0.0444056	0.02326
chr1_83816001	467	0.095	0	0.0847604	0.04651
chr1_83822143	468	0.0229854	0.0232558	0.0227252	0.01163
chr1_83896619	469	0.0246875	0.025	0.0227252	0.01163
chr1_83933860	470	0.0886966	0	0.0847604	0.04651
chr1_83938240	471	0.0973044	0	0.0847604	0.04651
chr1_83950359	472	0.102264	0	0.0847604	0.04651
chr1_83963654	473	0.0259695	0.0263158	0.0227252	0.01163
chr1_83997073	474	0.099723	0	0.0847604	0.04651
chr1_84028914	475	0.0229854	0.0232558	0.0227252	0.01163
chr1_84036055	476	0.0499671	0	0.0444056	0.02326
chr1_84036117	477	0.0235261	0.0238095	0.0227252	0.01163
chr1_84098017	478	0.0512465	0	0.0444056	0.02326
chr1_84126546	479	0.0739645	0.025641	0.0650603	0.03488
chr1_84162758	480	0.099723	0	0.0847604	0.04651
chr1_84184777	481	0.0886966	0	0.0847604	0.04651
chr1_84202921	482	0.0235261	0.0238095	0.0227252	0.01163
chr1_84294671	483	0.1298	0	0.12138	0.06977
chr1_84345292	484	0.0540123	0	0.0444056	0.02326
chr1_84364595	485	0.099723	0	0.0847604	0.04651
chr1_84365705	486	0.0235261	0.0238095	0.0227252	0.01163
chr1_84437952	487	0.0246875	0.025	0.0227252	0.01163
chr1_84468338	488	0.0973044	0	0.0847604	0.04651
chr1_84475350	489	0.0525931	0	0.0444056	0.02326
chr1_84475403	490	0.104938	0	0.0847604	0.04651
chr1_84485058	491	0.228532	0	0.21126	0.1395
chr1_84554711	492	0.0973044	0	0.0847604	0.04651
chr1_84558061	493	0.0886966	0	0.0847604	0.04651
chr1_84559240	494	0.0555102	0	0.0444056	0.02326
chr1_84559306	495	0.0555102	0	0.0444056	0.02326
chr1_84581992	496	0.0512465	0.0526316	0.0444056	0.02326
chr1_84663825	497	0.109519	0.0232558	0.103522	0.05814
chr1_84681874	498	0.104938	0	0.0847604	0.04651
chr1_84682157	499	0.0259695	0.0263158	0.0227252	0.01163
chr1_84813623	500	0.0475907	0	0.0444056	0.02326
chr1_84827564	501	0.077794	0.027027	0.0650603	0.03488
chr1_84831695	502	0.04875	0	0.0444056	0.02326
chr1_85010916	503	0.099723	0	0.0847604	0.04651
chr1_85137188	504	0.0555102	0	0.0444056	0.02326
chr1_85262427	505	0.0499671	0	0.0444056	0.02326
chr1_85270235	506	0.0886966	0	0.0847604	0.04651
chr1_85284752	507	0.0235261	0.0238095	0.0227252	0.01163
chr1_85292079	508	0.0928019	0	0.0847604	0.04651
chr1_85312230	509	0.099723	0	0.0847604	0.04651
chr1_85361277	510	0.0907029	0	0.0847604	0.04651
chr1_85406202	511	0.0512465	0	0.0444056	0.02326
chr1_85434797	512	0.0512465	0	0.0444056	0.02326
chr1_85438705	513	0.0907029	0	0.0847604	0.04651
chr1_85498020	514	0.0907029	0	0.0847604	0.04651
chr1_85531330	515	0.0253123	0.025641	0.0227252	0.01163
chr1_85566575	516	0.265928	0	0.21126	0.1395
chr1_85616828	517	0.04543	0	0.0444056	0.02326
chr1_85680065	518	0.0907029	0.0952381	0.0847604	0.04651
chr1_85737440	519	0.0673337	0.0232558	0.0650603	0.03488
chr1_85744224	520	0.0907029	0	0.0847604	0.04651
chr1_85758629	521	0.0928019	0	0.0847604	0.04651
chr1_85833987	522	0.099723	0	0.0847604	0.04651
chr1_85834648	523	0.122922	0.0263158	0.103522	0.05814
chr1_85856815	524	0.0253123	0.025641	0.0227252	0.01163
chr1_85890144	525	0.0973044	0	0.0847604	0.04651
chr1_85890184	526	0.0928019	0.097561	0.0847604	0.04651
chr1_85989048	527	0.077794	0.027027	0.0650603	0.03488
chr1_86037937	528	0.0464853	0	0.0444056	0.02326
chr1_86078792	529	0.0266618	0.027027	0.0227252	0.01163
chr1_86304486	530	0.0907029	0	0.0847604	0.04651
chr1_86306979	531	0.095	0	0.0847604	0.04651
chr1_86320167	532	0.0512465	0	0.0444056	0.02326
chr1_86330595	533	0.027392	0.0277778	0.0227252	0.01163
chr1_86345829	534	0.04875	0	0.0444056	0.02326
chr1_86345895	535	0.0475907	0	0.0444056	0.02326
chr1_86391323	536	0.04543	0	0.0444056	0.02326
chr1_86409397	537	0.0673337	0.0232558	0.0650603	0.03488
chr1_86409463	538	0.0525931	0	0.0444056	0.02326
chr1_86416461	539	0.0246875	0.025	0.0227252	0.01163
chr1_86426681	540	0.102264	0	0.0847604	0.04651
chr1_86430359	541	0.0525931	0	0.0444056	0.02326
chr1_86478035	542	0.0240928	0.0243902	0.0227252	0.01163
chr1_86525460	543	0.0259695	0.0263158	0.0227252	0.01163
chr1_86577152	544	0.04875	0.05	0.0444056	0.02326
chr1_86577218	545	0.391833	0.0232558	0.315043	0.2674
chr1_86581998	546	0.04543	0	0.0444056	0.02326
chr1_86589050	547	0.0688776	0.0238095	0.0650603	0.03488
chr1_86767163	548	0.110727	0	0.0847604	0.04651
chr1_86891524	549	0.04875	0	0.0444056	0.02326
chr1_86907799	550	0.04543	0	0.0444056	0.02326
chr1_86907865	551	0.0499671	0	0.0444056	0.02326
chr1_86936460	552	0.0253123	0.025641	0.0227252	0.01163
chr1_86983058	553	0.104938	0	0.0847604	0.04651
chr1_87017844	554	0.095	0	0.0847604	0.04651
chr1_87034799	555	0.277778	0	0.235439	0.1628
chr1_87057770	556	0.04543	0	0.0444056	0.02326
chr1_87058491	557	0.0475907	0	0.0444056	0.02326
chr1_87061588	558	0.214158	0	0.184424	0.1163
chr1_87128822	559	0.0499671	0	0.0444056	0.02326
chr1_87134362	560	0.107755	0	0.0847604	0.04651
chr1_87169346	561	0.214158	0	0.184424	0.1163
chr1_87178845	562	0.0973044	0	0.0847604	0.04651
chr1_87185455	563	0.0739645	0.025641	0.0650603	0.03488
chr1_87188780	564	0.214158	0	0.184424	0.1163
chr1_87188830	565	0.277778	0	0.235439	0.1628
chr1_87201149	566	0.277778	0	0.235439	0.1628
chr1_87244449	567	0.202449	0	0.154499	0.09302
chr1_87293749	568	0.0907029	0	0.0847604	0.04651
chr1_87346502	569	0.0973044	0	0.0847604	0.04651
chr1_87429138	570	0.04875	0	0.0444056	0.02326
chr1_87442566	571	0.184089	0	0.154499	0.09302
chr1_87707692	572	0.0907029	0	0.0847604	0.04651
chr1_87743476	573	0.099723	0	0.0847604	0.04651
chr1_87770765	574	0.0973044	0	0.0847604	0.04651
chr1_87790166	575	0.43875	0	0.332859	0.3023
chr1_87812944	576	0.095	0	0.0847604	0.04651
chr1_87896942	577	0.04875	0	0.0444056	0.02326
chr1_87934554	578	0.0928019	0	0.0847604	0.04651
chr1_87956501	579	0.0907029	0	0.0847604	0.04651
chr1_88065869	580	0.0253123	0.025641	0.0227252	0.01163
chr1_88133145	581	0.0235261	0.0238095	0.0227252	0.01163
chr1_88274556	582	0.0540123	0.0555556	0.0444056	0.02326
chr1_88283277	583	0.0973044	0	0.0847604	0.04651
chr1_88330930	584	0.0907029	0	0.0847604	0.04651
chr1_88344704	585	0.16874	0	0.154499	0.09302
chr1_88353200	586	0.0229854	0.0232558	0.0227252	0.01163
chr1_88467091	587	0.0973044	0	0.0847604	0.04651
chr1_88493001	588	0.142012	0	0.12138	0.06977
chr1_88566237	589	0.495465	0	0.372828	0.4535
chr1_88587163	590	0.0240928	0.0243902	0.0227252	0.01163
chr1_88649315	591	0.0798611	0.0277778	0.0650603	0.03488
chr1_88696691	592	0.0907029	0.047619	0.0847604	0.04651
chr1_88856139	593	0.0928019	0	0.0847604	0.04651
chr1_88867243	594	0.0886966	0	0.0847604	0.04651
chr1_88867300	595	0.102264	0	0.0847604	0.04651
chr1_89022398	596	0.0525931	0	0.0444056	0.02326
chr1_89106673	597	0.0798611	0.0277778	0.0650603	0.03488
chr1_89109991	598	0.0240928	0.0243902	0.0227252	0.01163
chr1_89154596	599	0.0499671	0	0.0444056	0.02326
chr1_89161335	600	0.18	0	0.154499	0.09302
chr1_89194152	601	0.187399	0.0232558	0.169902	0.1047
chr1_89205669	602	0.0798611	0.0277778	0.0650603	0.03488
chr1_89241462	603	0.214158	0	0.184424	0.1163
chr1_89294793	604	0.135634	0	0.154499	0.09302
chr1_89299188	605	0.0281633	0.0285714	0.0227252	0.01163
chr1_89427690	606	0.04543	0	0.0444056	0.02326
chr1_89454492	607	0.249851	0	0.21126	0.1395
chr1_89457633	608	0.271731	0	0.21126	0.1395
chr1_89458412	609	0.239198	0	0.1982	0.1279
chr1_89532404	610	0.34875	0	0.276211	0.2093
chr1_89658871	611	0.0464853	0	0.0444056	0.02326
chr1_89671690	612	0.0240928	0.0243902	0.0227252	0.01163
chr1_89686403	613	0.0540123	0	0.0444056	0.02326
chr1_89709428	614	0.0798611	0.0277778	0.0847604	0.04651
chr1_89716676	615	0.107755	0	0.0847604	0.04651
chr1_89739518	616	0.0464853	0	0.0444056	0.02326
chr1_89739584	617	0.0253123	0.025641	0.0227252	0.01163
chr1_89750318	618	0.107755	0	0.0847604	0.04651
chr1_89784233	619	0.027392	0.0277778	0.0227252	0.01163
chr1_89834063	620	0.0259695	0.0263158	0.0227252	0.01163
chr1_89855026	621	0.192841	0	0.21126	0.1395
chr1_90088793	622	0.417823	0	0.308254	0.2558
chr1_90090227	623	0.04875	0	0.0444056	0.02326
chr1_90098376	624	0.265928	0	0.21126	0.1395
chr1_90101101	625	0.0281633	0.0285714	0.0227252	0.01163
chr1_90146218	626	0.244898	0	0.21126	0.1395
chr1_90167583	627	0.0555102	0	0.0444056	0.02326
chr1_90233388	628	0.0259695	0.0263158	0.0227252	0.01163
chr1_90316173	629	0.172336	0	0.154499	0.09302
chr1_90323140	630	0.0246875	0.025	0.0227252	0.01163
chr1_90327431	631	0.277778	0	0.235439	0.1628
chr1_90441230	632	0.0555102	0	0.0444056	0.02326
chr1_90455157	633	0.0229854	0.0232558	0.0227252	0.01163
chr1_90576521	634	0.095	0	0.0847604	0.04651
chr1_90593071	635	0.095	0	0.0847604	0.04651
chr1_90623068	636	0.0246875	0.025	0.0227252	0.01163
chr1_90639645	637	0.04875	0	0.0847604	0.04651
chr1_90643286	638	0.187399	0.0232558	0.169902	0.1047
chr1_90745714	639	0.156157	0.0243902	0.138366	0.0814
chr1_90793935	640	0.232302	0.0731707	0.1982	0.1279
chr2_1917963	641	0.0886966	0	0.0847604	0.04651
chr2_2303279	642	0.0281633	0.0285714	0.0227252	0.01163
chr2_2306646	643	0.132653	0	0.12138	0.06977
chr2_3743580	644	0.0928019	0	0.0847604	0.04651
chr2_4550166	645	0.0798611	0.0277778	0.0650603	0.03488
chr2_8899306	646	0.0240928	0.0243902	0.0227252	0.01163
chr2_9056840	647	0.152778	0	0.12138	0.06977
chr2_13206792	648	0.197531	0	0.154499	0.09302
chr2_13784638	649	0.111961	0.0238095	0.103522	0.05814
chr2_13864010	650	0.0688776	0.0238095	0.0650603	0.03488
chr2_14672693	651	0.0886966	0	0.0847604	0.04651
chr2_15779427	652	0.0464853	0	0.0444056	0.02326
chr2_16724056	653	0.0259695	0.0263158	0.0227252	0.01163
chr2_18108461	654	0.0973044	0	0.0847604	0.04651
chr2_18734737	655	0.0246875	0.025	0.0227252	0.01163
chr2_19250590	656	0.0499671	0	0.0444056	0.02326
chr2_19822612	657	0.1298	0	0.12138	0.06977
chr2_20174009	658	0.0229854	0.0232558	0.0227252	0.01163
chr2_20927452	659	0.107755	0	0.0847604	0.04651
chr2_21111864	660	0.095	0	0.0847604	0.04651
chr2_21815393	661	0.099723	0	0.0847604	0.04651
chr2_22066577	662	0.099723	0	0.0847604	0.04651
chr2_22590075	663	0.027392	0.0277778	0.0227252	0.01163
chr2_22913742	664	0.0499671	0.0512821	0.0444056	0.02326
chr2_23147794	665	0.0512465	0	0.0444056	0.02326
chr2_23306515	666	0.0907029	0	0.0847604	0.04651
chr2_23306911	667	0.0540123	0	0.0444056	0.02326
chr2_23462196	668	0.0246875	0.025	0.0227252	0.01163
chr2_23633454	669	0.0886966	0	0.0847604	0.04651
chr2_23901160	670	0.0464853	0	0.0444056	0.02326
chr2_24198929	671	0.102264	0	0.0847604	0.04651
chr2_25600551	672	0.0259695	0.0263158	0.0227252	0.01163
chr2_25756422	673	0.0886966	0	0.0847604	0.04651
chr2_26394352	674	0.0540123	0	0.0444056	0.02326
chr2_26394418	675	0.0464853	0	0.0444056	0.02326
chr2_26605027	676	0.0464853	0	0.0444056	0.02326
chr2_26652988	677	0.0229854	0.0232558	0.0227252	0.01163
chr2_27113383	678	0.152778	0	0.12138	0.06977
chr2_29253868	679	0.0928019	0	0.0847604	0.04651
chr2_29362765	680	0.0886966	0	0.0847604	0.04651
chr2_29760381	681	0.0886966	0	0.0847604	0.04651
chr2_29994043	682	0.0907029	0	0.0847604	0.04651
chr2_30622413	683	0.04875	0.05	0.0444056	0.02326
chr2_30789339	684	0.0240928	0.0243902	0.0227252	0.01163
chr2_30806245	685	0.0928019	0	0.0847604	0.04651
chr2_31079094	686	0.04543	0	0.0444056	0.02326
chr2_31511719	687	0.104938	0	0.0847604	0.04651
chr2_31638137	688	0.0721875	0.025	0.0650603	0.03488
chr2_31743872	689	0.380746	0	0.308254	0.2558
chr2_31798611	690	0.156157	0.170732	0.138366	0.0814
chr2_31855508	691	0.0907029	0	0.0847604	0.04651
chr2_31886191	692	0.04543	0	0.0444056	0.02326
chr2_31976495	693	0.470416	0	0.351093	0.3488
chr2_32282334	694	0.394449	0	0.308254	0.2558
chr2_32309313	695	0.04875	0.05	0.0444056	0.02326
chr2_32353049	696	0.0464853	0	0.0444056	0.02326
chr2_32358860	697	0.0973044	0	0.0847604	0.04651
chr2_32604411	698	0.102264	0	0.0847604	0.04651
chr2_33110077	699	0.0907029	0	0.0847604	0.04651
chr2_33120653	700	0.0673337	0.0232558	0.0650603	0.03488
chr2_33131147	701	0.04875	0	0.0444056	0.02326
chr2_33181397	702	0.0253123	0.025641	0.0227252	0.01163
chr2_33181463	703	0.0464853	0.047619	0.0444056	0.02326
chr2_33186143	704	0.04543	0	0.0444056	0.02326
chr2_33271725	705	0.0886966	0	0.0847604	0.04651
chr2_33383345	706	0.095	0	0.0847604	0.04651
chr2_33383411	707	0.0266618	0.027027	0.0227252	0.01163
chr2_33514391	708	0.255	0	0.235439	0.1628
chr2_33532251	709	0.0475907	0	0.0444056	0.02326
chr2_33535070	710	0.0475907	0	0.0444056	0.02326
chr2_33535109	711	0.0499671	0	0.0444056	0.02326
chr2_33574066	712	0.239198	0	0.184424	0.1163
chr2_33720356	713	0.0464853	0	0.0444056	0.02326
chr2_34074157	714	0.04875	0	0.0444056	0.02326
chr2_34523591	715	0.0540123	0	0.0444056	0.02326
chr2_34642906	716	0.0512465	0	0.0444056	0.02326
chr2_34677293	717	0.0475907	0	0.0444056	0.02326
chr2_34769955	718	0.444444	0	0.347091	0.3372
chr2_34775854	719	0.0475907	0	0.0444056	0.02326
chr2_34809510	720	0.0240928	0.0243902	0.0227252	0.01163
chr2_34957191	721	0.0240928	0.0243902	0.0227252	0.01163
chr2_35186926	722	0.102264	0	0.0847604	0.04651
chr2_35186972	723	0.334688	0.025	0.266912	0.1977
chr2_35201560	724	0.369118	0.0232558	0.301003	0.2442
chr2_35223010	725	0.0555102	0	0.0444056	0.02326
chr2_35324004	726	0.0499671	0	0.0444056	0.02326
chr2_35345517	727	0.0907029	0	0.0847604	0.04651
chr2_35362762	728	0.382041	0	0.308254	0.2558
chr2_35576836	729	0.0928019	0	0.0847604	0.04651
chr2_35624832	730	0.0235261	0.0238095	0.0227252	0.01163
chr2_35625664	731	0.0570934	0	0.0444056	0.02326
chr2_35631459	732	0.0673337	0.0697674	0.0650603	0.03488
chr2_35687062	733	0.188366	0	0.154499	0.09302
chr2_35691675	734	0.0240928	0.0243902	0.0227252	0.01163
chr2_35720945	735	0.0229854	0.0232558	0.0227252	0.01163
chr2_35832065	736	0.313272	0	0.235439	0.1628
chr2_35876246	737	0.0907029	0	0.0847604	0.04651
chr2_35878796	738	0.102264	0	0.0847604	0.04651
chr2_36019796	739	0.095	0	0.0847604	0.04651
chr2_36035463	740	0.0704938	0.0243902	0.0650603	0.03488
chr2_36088575	741	0.21875	0	0.184424	0.1163
chr2_36136678	742	0.209751	0	0.184424	0.1163
chr2_36156637	743	0.239198	0	0.235439	0.1628
chr2_36241714	744	0.0281633	0.0285714	0.0227252	0.01163
chr2_36249065	745	0.04543	0	0.0444056	0.02326
chr2_36250051	746	0.0235261	0.0238095	0.0227252	0.01163
chr2_36252641	747	0.0928019	0	0.0847604	0.04651
chr2_36259313	748	0.04875	0	0.0444056	0.02326
chr2_36357858	749	0.0266618	0.027027	0.0227252	0.01163
chr2_36431888	750	0.0475907	0	0.0444056	0.02326
chr2_36464907	751	0.0928019	0	0.0847604	0.04651
chr2_36465808	752	0.0246875	0.025	0.0227252	0.01163
chr2_36470956	753	0.0259695	0.0263158	0.0227252	0.01163
chr2_36513506	754	0.0907029	0	0.0847604	0.04651
chr2_36651927	755	0.0555102	0	0.0444056	0.02326
chr2_36671965	756	0.0798611	0.0277778	0.0650603	0.03488
chr2_36688707	757	0.119987	0.025641	0.103522	0.05814
chr2_36698961	758	0.027392	0.0277778	0.0227252	0.01163
chr2_36767444	759	0.0464853	0	0.0847604	0.04651
chr2_36793145	760	0.0464853	0.047619	0.0444056	0.02326
chr2_36956064	761	0.027392	0.0277778	0.0227252	0.01163
chr2_37082551	762	0.0525931	0	0.0444056	0.02326
chr2_37088543	763	0.14954	0.0232558	0.138366	0.0814
chr2_37126390	764	0.0281633	0.0285714	0.0227252	0.01163
chr2_37287897	765	0.135634	0	0.12138	0.06977
chr2_37308326	766	0.0246875	0.025	0.0227252	0.01163
chr2_37356163	767	0.21875	0.0277778	0.169902	0.1047
chr2_37394067	768	0.132653	0	0.12138	0.06977
chr2_37394133	769	0.114515	0.0243902	0.103522	0.05814
chr2_37396389	770	0.159688	0.025	0.138366	0.0814
chr2_37396796	771	0.1298	0	0.12138	0.06977
chr2_37445457	772	0.13875	0	0.12138	0.06977
chr2_37470375	773	0.0229854	0.0232558	0.0227252	0.01163
chr2_37646799	774	0.255	0	0.21126	0.1395
chr2_37665775	775	0.261621	0.0238095	0.223736	0.1512
chr2_37809874	776	0.266805	0.0243902	0.223736	0.1512
chr2_37835022	777	0.0246875	0.025	0.0227252	0.01163
chr2_37836887	778	0.04875	0	0.0444056	0.02326
chr2_37952792	779	0.0525931	0	0.0444056	0.02326
chr2_37998549	780	0.0475907	0	0.0444056	0.02326
chr2_38005263	781	0.027392	0.0277778	0.0444056	0.02326
chr2_38048125	782	0.302866	0	0.256962	0.186
chr2_38048191	783	0.24013	0	0.21126	0.1395
chr2_38048982	784	0.326101	0	0.256962	0.186
chr2_38049039	785	0.322846	0.0238095	0.266912	0.1977
chr2_38085573	786	0.314099	0	0.256962	0.186
chr2_38089006	787	0.32	0	0.256962	0.186
chr2_38089072	788	0.04543	0.0465116	0.0444056	0.02326
chr2_38128752	789	0.0512465	0.0526316	0.0444056	0.02326
chr2_38237516	790	0.271731	0	0.235439	0.1628
chr2_38310978	791	0.444444	0	0.342734	0.3256
chr2_38318988	792	0.436224	0.0238095	0.33801	0.314
chr2_38362039	793	0.04875	0	0.0444056	0.02326
chr2_38404093	794	0.444444	0	0.342734	0.3256
chr2_38425220	795	0.439156	0	0.342734	0.3256
chr2_38425286	796	0.0229854	0.0232558	0.0227252	0.01163
chr2_38476949	797	0.430773	0.0232558	0.33801	0.314
chr2_38480575	798	0.0475907	0.0487805	0.0444056	0.02326
chr2_38626885	799	0.345679	0	0.266912	0.1977
chr2_38642825	800	0.375	0	0.293272	0.2326
chr2_38642891	801	0.33099	0	0.276211	0.2093
chr2_38672165	802	0.0555102	0	0.0444056	0.02326
chr2_38682561	803	0.345679	0	0.256962	0.186
chr2_38721530	804	0.302866	0	0.256962	0.186
chr2_38721596	805	0.387188	0.025	0.301003	0.2442
chr2_38722251	806	0.368828	0	0.293272	0.2326
chr2_38761679	807	0.375	0	0.276211	0.2093
chr2_38800775	808	0.172336	0	0.154499	0.09302
chr2_38936157	809	0.271731	0	0.235439	0.1628
chr2_38980528	810	0.277778	0	0.235439	0.1628
chr2_38989646	811	0.298929	0.0243902	0.246506	0.1744
chr2_39225663	812	0.0525931	0	0.0444056	0.02326
chr2_39239569	813	0.0907029	0	0.0847604	0.04651
chr2_39264771	814	0.095	0	0.0847604	0.04651
chr2_39279174	815	0.095	0	0.0847604	0.04651
chr2_39279295	816	0.104938	0.0555556	0.0847604	0.04651
chr2_39325633	817	0.0555102	0	0.0444056	0.02326
chr2_39326209	818	0.104938	0	0.0847604	0.04651
chr2_39327410	819	0.0235261	0.0238095	0.0227252	0.01163
chr2_39331224	820	0.0928019	0	0.0847604	0.04651
chr2_39407529	821	0.04543	0	0.0444056	0.02326
chr2_39488949	822	0.111961	0.0238095	0.103522	0.05814
chr2_39578000	823	0.111961	0.0238095	0.103522	0.05814
chr2_39616132	824	0.117188	0.025	0.103522	0.05814
chr2_39656666	825	0.0928019	0	0.0847604	0.04651
chr2_39666407	826	0.0907029	0	0.0847604	0.04651
chr2_39685400	827	0.102264	0	0.12138	0.06977
chr2_39692971	828	0.0246875	0.025	0.0227252	0.01163
chr2_39695969	829	0.075831	0.0263158	0.0650603	0.03488
chr2_39743725	830	0.095	0	0.0847604	0.04651
chr2_39764545	831	0.0253123	0.025641	0.0227252	0.01163
chr2_39837678	832	0.244898	0	0.21126	0.1395
chr2_39855256	833	0.176086	0	0.184424	0.1163
chr2_39871406	834	0.214158	0	0.184424	0.1163
chr2_39871472	835	0.205516	0	0.184424	0.1163
chr2_39875162	836	0.214158	0	0.184424	0.1163
chr2_39875994	837	0.192841	0	0.184424	0.1163
chr2_39884001	838	0.0240928	0.0243902	0.0227252	0.01163
chr2_39898402	839	0.188366	0	0.184424	0.1163
chr2_39955827	840	0.0540123	0	0.0444056	0.02326
chr2_40206604	841	0.18	0	0.154499	0.09302
chr2_40215835	842	0.18	0	0.154499	0.09302
chr2_40231595	843	0.16874	0	0.154499	0.09302
chr2_40257837	844	0.156735	0	0.154499	0.09302
chr2_40278213	845	0.13875	0	0.12138	0.06977
chr2_40399617	846	0.145429	0	0.12138	0.06977
chr2_40480425	847	0.095	0	0.0847604	0.04651
chr2_40544264	848	0.0973044	0	0.0847604	0.04651
chr2_40546312	849	0.0253123	0.025641	0.0227252	0.01163
chr2_40565442	850	0.0246875	0.025	0.0227252	0.01163
chr2_40685879	851	0.04875	0	0.0444056	0.02326
chr2_40812959	852	0.0555102	0	0.0444056	0.02326
chr2_40856721	853	0.04543	0	0.0444056	0.02326
chr2_41004312	854	0.0525931	0.0540541	0.0444056	0.02326
chr2_41023721	855	0.04875	0	0.0444056	0.02326
chr2_41076652	856	0.0907029	0	0.0847604	0.04651
chr2_41147995	857	0.0240928	0.0243902	0.0227252	0.01163
chr2_41149524	858	0.0246875	0.025	0.0227252	0.01163
chr2_41172566	859	0.0240928	0.0243902	0.0227252	0.01163
chr2_41196279	860	0.135634	0	0.12138	0.06977
chr2_41247571	861	0.32	0	0.256962	0.186
chr2_41251738	862	0.0281633	0.0285714	0.0227252	0.01163
chr2_41252468	863	0.095	0	0.0847604	0.04651
chr2_41252644	864	0.102264	0	0.0847604	0.04651
chr2_41356044	865	0.0907029	0	0.0847604	0.04651
chr2_41384127	866	0.0973044	0	0.0847604	0.04651
chr2_41463291	867	0.0886966	0	0.0847604	0.04651
chr2_41503637	868	0.0512465	0	0.0444056	0.02326
chr2_41841117	869	0.0499671	0	0.0444056	0.02326
chr2_41967994	870	0.0739645	0.025641	0.0650603	0.03488
chr2_41970987	871	0.0235261	0.0238095	0.0227252	0.01163
chr2_41997651	872	0.0464853	0	0.0444056	0.02326
chr2_42059288	873	0.0246875	0.025	0.0227252	0.01163
chr2_42083450	874	0.102264	0	0.0847604	0.04651
chr2_42099093	875	0.0820408	0.0285714	0.103522	0.05814
chr2_42237714	876	0.0259695	0.0263158	0.0227252	0.01163
chr2_42358495	877	0.0928019	0.0487805	0.0847604	0.04651
chr2_42470148	878	0.0540123	0	0.0444056	0.02326
chr2_42614928	879	0.0512465	0	0.0444056	0.02326
chr2_42616357	880	0.0688776	0.0714286	0.0650603	0.03488
chr2_42658388	881	0.0253123	0.025641	0.0227252	0.01163
chr2_42743610	882	0.0886966	0	0.0847604	0.04651
chr2_42923807	883	0.0512465	0	0.0444056	0.02326
chr2_43003026	884	0.0973044	0	0.0847604	0.04651
chr2_43021293	885	0.0688776	0.0238095	0.0650603	0.03488
chr2_43080200	886	0.095	0	0.0847604	0.04651
chr2_43252668	887	0.027392	0.0277778	0.0227252	0.01163
chr2_43276065	888	0.0235261	0.0238095	0.0227252	0.01163
chr2_43292734	889	0.0229854	0.0232558	0.0227252	0.01163
chr2_43302460	890	0.283165	0	0.276211	0.2093
chr2_43302526	891	0.404997	0	0.308254	0.2558
chr2_43324827	892	0.0512465	0	0.0444056	0.02326
chr2_43454622	893	0.0246875	0.025	0.0227252	0.01163
chr2_43464839	894	0.04875	0	0.0444056	0.02326
chr2_43496963	895	0.0721875	0.025	0.0650603	0.03488
chr2_43499312	896	0.107755	0	0.0847604	0.04651
chr2_43535978	897	0.0512465	0	0.0444056	0.02326
chr2_43628194	898	0.0253123	0.025641	0.0227252	0.01163
chr2_43643622	899	0.0240928	0.0243902	0.0227252	0.01163
chr2_43646762	900	0.0246875	0.025	0.0227252	0.01163
chr2_43662136	901	0.0907029	0.047619	0.0847604	0.04651
chr2_43724059	902	0.0246875	0.025	0.0227252	0.01163
chr2_43753533	903	0.0928019	0	0.0847604	0.04651
chr2_43771985	904	0.102264	0	0.0847604	0.04651
chr2_43778754	905	0.132653	0.047619	0.12138	0.06977
chr2_43793863	906	0.0259695	0.0263158	0.0227252	0.01163
chr2_43938137	907	0.099723	0	0.0847604	0.04651
chr2_44118342	908	0.0928019	0	0.0847604	0.04651
chr2_44134218	909	0.0266618	0.027027	0.0227252	0.01163
chr2_44275881	910	0.0673337	0.0232558	0.0650603	0.03488
chr2_44309471	911	0.0259695	0.0263158	0.0227252	0.01163
chr2_44363244	912	0.0246875	0.025	0.0227252	0.01163
chr2_44444640	913	0.0928019	0	0.0847604	0.04651
chr2_44487318	914	0.0555102	0	0.0444056	0.02326
chr2_44550668	915	0.408163	0	0.308254	0.2558
chr2_44553422	916	0.387812	0	0.301003	0.2442
chr2_44560609	917	0.386621	0	0.308254	0.2558
chr2_44587876	918	0.361496	0	0.276211	0.2093
chr2_44679946	919	0.136246	0.0882353	0.103522	0.05814
chr2_44749036	920	0.0240928	0.0243902	0.0227252	0.01163
chr2_44763051	921	0.0973044	0	0.0847604	0.04651
chr2_44807163	922	0.0907029	0	0.0847604	0.04651
chr2_44843875	923	0.0512465	0	0.0444056	0.02326
chr2_44860814	924	0.095	0	0.0847604	0.04651
chr2_44869398	925	0.0475907	0	0.0444056	0.02326
chr2_44876163	926	0.075831	0.0263158	0.0650603	0.03488
chr2_44941022	927	0.0540123	0	0.0444056	0.02326
chr2_44984648	928	0.0525931	0.0540541	0.0444056	0.02326
chr2_45019246	929	0.0464853	0	0.0444056	0.02326
chr2_45032817	930	0.132653	0.0285714	0.103522	0.05814
chr2_45218939	931	0.0688776	0.0238095	0.0650603	0.03488
chr2_45320542	932	0.0281633	0.0285714	0.0227252	0.01163
chr2_45467986	933	0.0259695	0.0263158	0.0227252	0.01163
chr2_45512102	934	0.0266618	0.027027	0.0227252	0.01163
chr2_45620216	935	0.027392	0.0277778	0.0227252	0.01163
chr2_45621739	936	0.0540123	0	0.0444056	0.02326
chr2_45632289	937	0.0499671	0	0.0444056	0.02326
chr2_45644890	938	0.04875	0	0.0444056	0.02326
chr2_45645138	939	0.095	0	0.0847604	0.04651
chr2_45755592	940	0.0240928	0.0243902	0.0227252	0.01163
chr2_45756345	941	0.04543	0	0.0444056	0.02326
chr2_45819060	942	0.0240928	0.0243902	0.0227252	0.01163
chr2_45834609	943	0.0928019	0.0487805	0.0847604	0.04651
chr2_45853944	944	0.0525931	0	0.0444056	0.02326
chr2_45912158	945	0.107755	0	0.0847604	0.04651
chr2_45915879	946	0.34875	0	0.293272	0.2326
chr2_45918117	947	0.0240928	0.0243902	0.0227252	0.01163
chr2_45919088	948	0.362812	0	0.293272	0.2326
chr2_46077240	949	0.159688	0.075	0.138366	0.0814
chr2_46152767	950	0.0512465	0	0.0444056	0.02326
chr2_46169697	951	0.04875	0	0.0444056	0.02326
chr2_46208310	952	0.099723	0	0.0847604	0.04651
chr2_46209225	953	0.04875	0	0.0444056	0.02326
chr2_46216459	954	0.0907029	0	0.0847604	0.04651
chr2_46216525	955	0.0246875	0.025	0.0227252	0.01163
chr2_46217110	956	0.095	0	0.0847604	0.04651
chr2_46217176	957	0.132653	0	0.12138	0.06977
chr2_46246926	958	0.0540123	0.0555556	0.0444056	0.02326
chr2_46259824	959	0.14954	0.0697674	0.138366	0.0814
chr2_46259890	960	0.0512465	0	0.0444056	0.02326
chr2_46323797	961	0.156157	0.0243902	0.138366	0.0814
chr2_46335920	962	0.04543	0	0.0444056	0.02326
chr2_46447842	963	0.156157	0.0243902	0.138366	0.0814
chr2_46511876	964	0.0240928	0.0243902	0.0227252	0.01163
chr2_46558360	965	0.0499671	0	0.0444056	0.02326
chr2_46572451	966	0.0907029	0	0.0847604	0.04651
chr2_46578946	967	0.0464853	0	0.0444056	0.02326
chr2_46610877	968	0.0246875	0.025	0.0227252	0.01163
chr2_46627363	969	0.163379	0.025641	0.138366	0.0814
chr2_46640246	970	0.0540123	0	0.0444056	0.02326
chr2_46658373	971	0.0512465	0.0526316	0.0444056	0.02326
chr2_46919074	972	0.0281633	0.0285714	0.0227252	0.01163
chr2_46981148	973	0.027392	0.0277778	0.0227252	0.01163
chr2_46996393	974	0.099723	0	0.0847604	0.04651
chr2_47073068	975	0.0246875	0.025	0.0227252	0.01163
chr2_47074341	976	0.0525931	0	0.0444056	0.02326
chr2_47092220	977	0.077794	0.027027	0.0650603	0.03488
chr2_47115500	978	0.04875	0	0.0444056	0.02326
chr2_47137953	979	0.0928019	0	0.0847604	0.04651
chr2_47152019	980	0.368152	0	0.301003	0.2442
chr2_47186648	981	0.0259695	0.0263158	0.0227252	0.01163
chr2_47226828	982	0.027392	0.0277778	0.0227252	0.01163
chr2_47246352	983	0.102264	0	0.0847604	0.04651
chr2_47295030	984	0.0246875	0.025	0.0227252	0.01163
chr2_47368162	985	0.126004	0.027027	0.103522	0.05814
chr2_47382459	986	0.0907029	0	0.0847604	0.04651
chr2_47382525	987	0.0240928	0.0243902	0.0227252	0.01163
chr2_47418525	988	0.0540123	0	0.0444056	0.02326
chr2_47418591	989	0.099723	0	0.0847604	0.04651
chr2_47419647	990	0.0973044	0	0.0847604	0.04651
chr2_47431620	991	0.0499671	0.0512821	0.0444056	0.02326
chr2_47487814	992	0.095	0	0.0847604	0.04651
chr2_47550952	993	0.0525931	0	0.0444056	0.02326
chr2_47578700	994	0.0499671	0	0.0444056	0.02326
chr2_47622994	995	0.0240928	0.0243902	0.0227252	0.01163
chr2_47652576	996	0.0464853	0	0.0444056	0.02326
chr2_47668391	997	0.107755	0	0.0847604	0.04651
chr2_47695038	998	0.0907029	0	0.0847604	0.04651
chr2_47708301	999	0.104938	0	0.0847604	0.04651
chr2_47718080	1000	0.0886966	0	0.0847604	0.04651
chr2_47799988	1001	0.0246875	0.025	0.0227252	0.01163
chr2_47800131	1002	0.0540123	0	0.0444056	0.02326
chr2_47811063	1003	0.0464853	0	0.0444056	0.02326
chr2_47956323	1004	0.111961	0.0714286	0.103522	0.05814
chr2_48033847	1005	0.0259695	0.0263158	0.0227252	0.01163
chr2_48039596	1006	0.0973044	0	0.0847604	0.04651
chr2_48053159	1007	0.04543	0	0.0444056	0.02326
chr2_48067280	1008	0.102264	0	0.0847604	0.04651
chr2_48295258	1009	0.0475907	0	0.0444056	0.02326
chr2_48385795	1010	0.095	0	0.0847604	0.04651
chr2_48472936	1011	0.04543	0	0.0444056	0.02326
chr2_48578338	1012	0.129244	0.0277778	0.103522	0.05814
chr2_48580201	1013	0.0235261	0.0238095	0.0227252	0.01163
chr2_48746935	1014	0.0246875	0.025	0.0227252	0.01163
chr2_48759021	1015	0.0281633	0.0285714	0.0227252	0.01163
chr2_48777285	1016	0.0555102	0	0.0650603	0.03488
chr2_48843680	1017	0.0704938	0.0243902	0.0650603	0.03488
chr2_48881931	1018	0.0499671	0	0.0444056	0.02326
chr2_48913727	1019	0.0281633	0.0285714	0.0227252	0.01163
chr2_48917991	1020	0.0739645	0.025641	0.0650603	0.03488
chr2_48947568	1021	0.0235261	0.0238095	0.0227252	0.01163
chr2_48950629	1022	0.0475907	0	0.0444056	0.02326
chr2_49046285	1023	0.0928019	0	0.0847604	0.04651
chr2_49053219	1024	0.0240928	0.0243902	0.0227252	0.01163
chr2_49099879	1025	0.0266618	0.027027	0.0227252	0.01163
chr2_49199972	1026	0.111961	0.0238095	0.103522	0.05814
chr2_49236879	1027	0.0499671	0	0.0444056	0.02326
chr2_49263146	1028	0.0512465	0	0.0444056	0.02326
chr2_49271526	1029	0.0907029	0	0.0847604	0.04651
chr2_49310005	1030	0.04875	0	0.0444056	0.02326
chr2_49552280	1031	0.0475907	0.0487805	0.0444056	0.02326
chr2_49739375	1032	0.0235261	0.0238095	0.0227252	0.01163
chr2_49791302	1033	0.095	0	0.0847604	0.04651
chr2_49803689	1034	0.0499671	0	0.0444056	0.02326
chr2_49824060	1035	0.0475907	0	0.0847604	0.04651
chr2_49849285	1036	0.0266618	0.027027	0.0444056	0.02326
chr2_49857523	1037	0.0525931	0	0.0444056	0.02326
chr2_49898822	1038	0.0525931	0	0.0444056	0.02326
chr2_49906831	1039	0.0525931	0	0.0444056	0.02326
chr2_50224742	1040	0.197531	0	0.184424	0.1163
chr2_50242709	1041	0.1298	0.0465116	0.12138	0.06977
chr2_50377832	1042	0.099723	0	0.0847604	0.04651
chr2_50403926	1043	0.0475907	0.0487805	0.0444056	0.02326
chr2_50432788	1044	0.0928019	0	0.0847604	0.04651
chr2_50466880	1045	0.249851	0	0.21126	0.1395
chr2_50561086	1046	0.126004	0.027027	0.103522	0.05814
chr2_50601423	1047	0.109519	0.0232558	0.103522	0.05814
chr2_50664041	1048	0.0475907	0	0.0444056	0.02326
chr2_50664081	1049	0.18	0	0.169902	0.1047
chr2_50671835	1050	0.027392	0.0277778	0.0227252	0.01163
chr2_50743784	1051	0.095	0	0.0847604	0.04651
chr2_50863750	1052	0.0886966	0	0.0847604	0.04651
chr2_50921030	1053	0.04875	0	0.0444056	0.02326
chr2_50936102	1054	0.0886966	0	0.0847604	0.04651
chr2_50957684	1055	0.0246875	0.025	0.0227252	0.01163
chr2_50957750	1056	0.0475907	0	0.0444056	0.02326
chr2_51015086	1057	0.04875	0	0.0444056	0.02326
chr2_51051644	1058	0.0886966	0	0.0847604	0.04651
chr2_51164807	1059	0.0499671	0	0.0847604	0.04651
chr2_51165820	1060	0.0928019	0	0.0847604	0.04651
chr2_51169215	1061	0.117188	0.025	0.103522	0.05814
chr2_51375109	1062	0.0475907	0.0487805	0.0444056	0.02326
chr2_51439321	1063	0.04543	0	0.0444056	0.02326
chr2_51439668	1064	0.413194	0.0277778	0.327355	0.2907
chr2_51479634	1065	0.0235261	0.0238095	0.0227252	0.01163
chr2_51919201	1066	0.0973044	0	0.0847604	0.04651
chr2_52019579	1067	0.0229854	0.0232558	0.0227252	0.01163
chr2_52061555	1068	0.04543	0	0.0444056	0.02326
chr2_52162471	1069	0.0235261	0.0238095	0.0227252	0.01163
chr2_52174277	1070	0.192841	0	0.184424	0.1163
chr2_52206909	1071	0.027392	0.0277778	0.0227252	0.01163
chr2_52272506	1072	0.099723	0	0.0847604	0.04651
chr2_52279545	1073	0.114515	0.0243902	0.103522	0.05814
chr2_52297762	1074	0.04543	0	0.0444056	0.02326
chr2_52302732	1075	0.0907029	0	0.0847604	0.04651
chr2_52392642	1076	0.0235261	0.0238095	0.0227252	0.01163
chr2_52407304	1077	0.0499671	0	0.0444056	0.02326
chr2_52458576	1078	0.0721875	0.025	0.0650603	0.03488
chr2_52486695	1079	0.122922	0.0263158	0.103522	0.05814
chr2_52584734	1080	0.0246875	0.025	0.0227252	0.01163
chr2_52623302	1081	0.0464853	0	0.0444056	0.02326
chr2_52665968	1082	0.0525931	0	0.0444056	0.02326
chr2_52723922	1083	0.095	0	0.0847604	0.04651
chr2_52798982	1084	0.0907029	0	0.0847604	0.04651
chr2_52951707	1085	0.114515	0.0243902	0.103522	0.05814
chr2_53037415	1086	0.283165	0	0.235439	0.1628
chr2_53061735	1087	0.0525931	0	0.0444056	0.02326
chr2_53145743	1088	0.0253123	0.025641	0.0227252	0.01163
chr2_53228219	1089	0.0246875	0.025	0.0227252	0.01163
chr2_53288455	1090	0.0540123	0	0.12138	0.06977
chr3_35010	1091	0.0721875	0.075	0.0650603	0.03488
chr3_37342	1092	0.0499671	0	0.0444056	0.02326
chr3_58896	1093	0.114515	0.0243902	0.138366	0.0814
chr3_67322	1094	0.233747	0	0.266912	0.1977
chr3_123142	1095	0.0281633	0.0285714	0.0227252	0.01163
chr3_135610	1096	0.205516	0	0.184424	0.1163
chr3_160489	1097	0.0235261	0.0238095	0.0227252	0.01163
chr3_175223	1098	0.156157	0.0243902	0.138366	0.0814
chr3_194492	1099	0.0240928	0.0243902	0.0227252	0.01163
chr3_214904	1100	0.18	0	0.184424	0.1163
chr3_280801	1101	0.0512465	0	0.0444056	0.02326
chr3_344404	1102	0.205516	0	0.184424	0.1163
chr3_356917	1103	0.228532	0	0.184424	0.1163
chr3_491725	1104	0.027392	0.0277778	0.0227252	0.01163
chr3_499696	1105	0.209751	0	0.184424	0.1163
chr3_499762	1106	0.135634	0	0.12138	0.06977
chr3_507537	1107	0.0540123	0	0.0444056	0.02326
chr3_561711	1108	0.0928019	0	0.0847604	0.04651
chr3_597849	1109	0.191327	0.0238095	0.169902	0.1047
chr3_722511	1110	0.0464853	0	0.0847604	0.04651
chr3_792493	1111	0.172336	0	0.154499	0.09302
chr3_810323	1112	0.0512465	0	0.0444056	0.02326
chr3_924486	1113	0.16874	0	0.154499	0.09302
chr3_942345	1114	0.0928019	0	0.0847604	0.04651
chr3_944907	1115	0.184089	0	0.154499	0.09302
chr3_962194	1116	0.075831	0.0263158	0.0650603	0.03488
chr3_987288	1117	0.202449	0	0.154499	0.09302
chr3_1061574	1118	0.0512465	0	0.0444056	0.02326
chr3_1133294	1119	0.04875	0	0.0847604	0.04651
chr3_1136637	1120	0.0512465	0	0.0444056	0.02326
chr3_1199180	1121	0.0928019	0	0.0847604	0.04651
chr3_1243652	1122	0.117188	0.025	0.103522	0.05814
chr3_1330264	1123	0.417823	0	0.308254	0.2558
chr3_1538292	1124	0.04875	0	0.0444056	0.02326
chr3_1543790	1125	0.0475907	0	0.0444056	0.02326
chr3_1646006	1126	0.0688776	0.0238095	0.0650603	0.03488
chr3_1666294	1127	0.0499671	0.0512821	0.0444056	0.02326
chr3_1727303	1128	0.132653	0	0.154499	0.09302
chr3_1799050	1129	0.099723	0	0.12138	0.06977
chr3_1800338	1130	0.0739645	0.025641	0.12138	0.06977
chr3_1844828	1131	0.1298	0	0.12138	0.06977
chr3_1845187	1132	0.114515	0.0243902	0.12138	0.06977
chr3_1936718	1133	0.313272	0	0.266912	0.1977
chr3_1941142	1134	0.13875	0	0.154499	0.09302
chr3_1941545	1135	0.0259695	0.0263158	0.0227252	0.01163
chr3_2118366	1136	0.244898	0	0.21126	0.1395
chr3_2122007	1137	0.0525931	0	0.0444056	0.02326
chr3_2153864	1138	0.261621	0.261905	0.223736	0.1512
chr3_2178668	1139	0.0907029	0	0.0847604	0.04651
chr3_2230585	1140	0.0475907	0	0.0444056	0.02326
chr3_2442551	1141	0.0512465	0	0.0444056	0.02326
chr3_2456285	1142	0.0246875	0.025	0.0227252	0.01163
chr3_2500100	1143	0.0798611	0.0277778	0.0847604	0.04651
chr3_2569256	1144	0.04543	0.0465116	0.0444056	0.02326
chr3_2652365	1145	0.0259695	0.0263158	0.0227252	0.01163
chr3_2699190	1146	0.04875	0	0.0444056	0.02326
chr3_2707809	1147	0.0928019	0	0.0847604	0.04651
chr3_2730534	1148	0.027392	0.0277778	0.0227252	0.01163
chr3_2730600	1149	0.0253123	0.025641	0.0227252	0.01163
chr3_2888141	1150	0.0540123	0	0.0444056	0.02326
chr3_2892998	1151	0.0253123	0.025641	0.0227252	0.01163
chr3_2957338	1152	0.095	0	0.0847604	0.04651
chr3_2995519	1153	0.0688776	0.0238095	0.0650603	0.03488
chr3_3057807	1154	0.14954	0.0232558	0.138366	0.0814
chr3_3143586	1155	0.208795	0.0263158	0.169902	0.1047
chr3_3187744	1156	0.0512465	0	0.0444056	0.02326
chr3_3291046	1157	0.132653	0	0.12138	0.06977
chr3_3408322	1158	0.0512465	0	0.0444056	0.02326
chr3_3511772	1159	0.132653	0	0.154499	0.09302
chr3_3665538	1160	0.197531	0	0.154499	0.09302
chr3_3735842	1161	0.0512465	0	0.0444056	0.02326
chr3_3735908	1162	0.172336	0	0.154499	0.09302
chr3_3804555	1163	0.0907029	0	0.0847604	0.04651
chr3_3917791	1164	0.0673337	0.0232558	0.0650603	0.03488
chr3_4026417	1165	0.149014	0	0.154499	0.09302
chr3_4056985	1166	0.135634	0	0.12138	0.06977
chr3_4132694	1167	0.0475907	0	0.0444056	0.02326
chr3_4209129	1168	0.145429	0	0.12138	0.06977
chr3_4209195	1169	0.0721875	0.025	0.0650603	0.03488
chr3_4339494	1170	0.0266618	0.027027	0.0227252	0.01163
chr3_4502674	1171	0.159688	0.175	0.138366	0.0814
chr3_4521322	1172	0.04875	0.05	0.0444056	0.02326
chr3_4530328	1173	0.0229854	0.0232558	0.0227252	0.01163
chr3_4580062	1174	0.0721875	0.025	0.0650603	0.03488
chr3_4766519	1175	0.0246875	0.025	0.0227252	0.01163
chr3_4800806	1176	0.43875	0	0.332859	0.3023
chr3_4804851	1177	0.0739645	0.025641	0.0650603	0.03488
chr3_4877120	1178	0.18	0	0.154499	0.09302
chr3_4897253	1179	0.0555102	0	0.0444056	0.02326
chr3_4935487	1180	0.1298	0	0.12138	0.06977
chr3_4940789	1181	0.095	0	0.0847604	0.04651
chr3_5026237	1182	0.0281633	0.0285714	0.0227252	0.01163
chr3_5073217	1183	0.126004	0.027027	0.103522	0.05814
chr3_5077730	1184	0.0266618	0.027027	0.0227252	0.01163
chr3_5312128	1185	0.0499671	0	0.0444056	0.02326
chr3_5315288	1186	0.04875	0	0.0444056	0.02326
chr3_5543897	1187	0.0464853	0	0.0444056	0.02326
chr3_5748855	1188	0.099723	0	0.0847604	0.04651
chr3_5806699	1189	0.0235261	0.0238095	0.0227252	0.01163
chr3_6262773	1190	0.0886966	0	0.0847604	0.04651
chr3_6463322	1191	0.0464853	0	0.0444056	0.02326
chr3_6611685	1192	0.0475907	0	0.0444056	0.02326
chr3_6830771	1193	0.0688776	0.0238095	0.0650603	0.03488
chr3_6831616	1194	0.0688776	0.0238095	0.0650603	0.03488
chr3_6832093	1195	0.0886966	0	0.0847604	0.04651
chr3_6832159	1196	0.0973044	0	0.0847604	0.04651
chr3_6835402	1197	0.027392	0.0277778	0.0227252	0.01163
chr3_7495482	1198	0.0253123	0.025641	0.0227252	0.01163
chr3_7495548	1199	0.35503	0	0.301003	0.2442
chr3_7573168	1200	0.152778	0	0.12138	0.06977
chr3_7735413	1201	0.102264	0.0540541	0.0847604	0.04651
chr3_8065766	1202	0.095	0	0.0847604	0.04651
chr3_9327310	1203	0.109519	0.0232558	0.103522	0.05814
chr3_9832465	1204	0.0235261	0.0238095	0.0227252	0.01163
chr3_9959871	1205	0.205516	0	0.184424	0.1163
chr3_10402593	1206	0.095	0	0.0847604	0.04651
chr3_10665194	1207	0.0973044	0	0.0847604	0.04651
chr3_10711897	1208	0.095	0	0.0847604	0.04651
chr3_10785734	1209	0.152778	0	0.12138	0.06977
chr3_10909183	1210	0.0464853	0	0.0444056	0.02326
chr3_11515037	1211	0.0886966	0	0.0847604	0.04651
chr3_11516855	1212	0.0229854	0.0232558	0.0227252	0.01163
chr3_12024585	1213	0.075831	0.0263158	0.0650603	0.03488
chr3_12396137	1214	0.075831	0.0263158	0.0650603	0.03488
chr3_12570519	1215	0.0525931	0	0.0444056	0.02326
chr3_15152081	1216	0.04875	0	0.0444056	0.02326
chr3_15357075	1217	0.0499671	0.0512821	0.0444056	0.02326
chr3_17360275	1218	0.0928019	0	0.0847604	0.04651
chr3_18034495	1219	0.095	0	0.0847604	0.04651
chr3_18220630	1220	0.0259695	0.0263158	0.0227252	0.01163
chr3_18767430	1221	0.0512465	0	0.0847604	0.04651
chr3_18779140	1222	0.102264	0	0.0847604	0.04651
chr3_18788549	1223	0.111961	0.0238095	0.103522	0.05814
chr3_19156875	1224	0.0259695	0.0263158	0.0227252	0.01163
chr3_19982055	1225	0.0253123	0.025641	0.0227252	0.01163
chr3_20078555	1226	0.0266618	0.027027	0.0227252	0.01163
chr3_20732391	1227	0.432133	0	0.33801	0.314
chr3_21322367	1228	0.0499671	0	0.0444056	0.02326
chr3_22859895	1229	0.0928019	0	0.0847604	0.04651
chr3_23277619	1230	0.099723	0	0.0847604	0.04651
chr3_24865238	1231	0.099723	0	0.0847604	0.04651
chr3_25683513	1232	0.0475907	0	0.0444056	0.02326
chr3_26083940	1233	0.0570934	0	0.0444056	0.02326
chr3_26476470	1234	0.0973044	0	0.0847604	0.04651
chr3_27667425	1235	0.102264	0	0.0847604	0.04651
chr3_27799127	1236	0.0240928	0.0243902	0.0227252	0.01163
chr3_27799921	1237	0.0246875	0.025	0.0227252	0.01163
chr3_28227290	1238	0.0512465	0	0.0444056	0.02326
chr3_28264761	1239	0.0512465	0	0.0444056	0.02326
chr3_28352182	1240	0.0540123	0	0.0444056	0.02326
chr3_28356267	1241	0.0253123	0.025641	0.0227252	0.01163
chr3_28456655	1242	0.0886966	0	0.0847604	0.04651
chr3_28497513	1243	0.0973044	0	0.0847604	0.04651
chr3_29701766	1244	0.027392	0.0277778	0.0227252	0.01163
chr3_29707070	1245	0.0235261	0.0238095	0.0227252	0.01163
chr3_29707136	1246	0.0240928	0.0243902	0.0227252	0.01163
chr3_29707669	1247	0.342653	0.439024	0.276211	0.2093
chr3_30625691	1248	0.0253123	0.025641	0.0227252	0.01163
chr3_31330617	1249	0.0281633	0.0285714	0.0227252	0.01163
chr3_31571853	1250	0.117188	0.025	0.103522	0.05814
chr3_31728547	1251	0.0246875	0.025	0.0227252	0.01163
chr3_32022568	1252	0.0512465	0	0.0444056	0.02326
chr3_32682172	1253	0.0907029	0	0.0847604	0.04651
chr3_32980829	1254	0.0739645	0.025641	0.0650603	0.03488
chr3_33226309	1255	0.104938	0	0.0847604	0.04651
chr3_33279936	1256	0.0240928	0.0243902	0.0227252	0.01163
chr3_37512747	1257	0.0973044	0	0.0847604	0.04651
chr3_40110917	1258	0.104938	0	0.0847604	0.04651
chr3_45473004	1259	0.0704938	0.0731707	0.0650603	0.03488
chr3_45781830	1260	0.0688776	0.0238095	0.0650603	0.03488
chr3_45791779	1261	0.0246875	0.025	0.0227252	0.01163
chr3_45983774	1262	0.205516	0	0.184424	0.1163
chr3_46440021	1263	0.192841	0.108108	0.154499	0.09302
chr3_46440629	1264	0.0475907	0	0.0444056	0.02326
chr3_46453480	1265	0.0240928	0.0243902	0.0650603	0.03488
chr3_46528295	1266	0.21875	0	0.184424	0.1163
chr3_46685692	1267	0.0673337	0.0232558	0.0650603	0.03488
chr3_46685758	1268	0.0464853	0	0.0444056	0.02326
chr3_46742779	1269	0.027392	0.0277778	0.0227252	0.01163
chr3_46966023	1270	0.0512465	0	0.0444056	0.02326
chr3_47091892	1271	0.283587	0.0263158	0.223736	0.1512
chr3_47105772	1272	0.0246875	0.025	0.0227252	0.01163
chr3_47191829	1273	0.0475907	0	0.0444056	0.02326
chr3_47197633	1274	0.119987	0.0769231	0.103522	0.05814
chr3_47198003	1275	0.283165	0	0.235439	0.1628
chr3_47200128	1276	0.43875	0.15	0.342734	0.3256
chr3_47241024	1277	0.415845	0.384615	0.332859	0.3023
chr3_47348491	1278	0.0704938	0.0243902	0.0650603	0.03488
chr3_47393969	1279	0.0907029	0	0.0847604	0.04651
chr3_47394763	1280	0.0235261	0.0238095	0.0227252	0.01163
chr3_47528094	1281	0.0229854	0.0232558	0.0227252	0.01163
chr3_47591326	1282	0.04543	0	0.0444056	0.02326
chr3_47648734	1283	0.214158	0	0.184424	0.1163
chr3_47671455	1284	0.0475907	0	0.0444056	0.02326
chr3_47671509	1285	0.04875	0	0.0444056	0.02326
chr3_47676701	1286	0.0475907	0	0.0444056	0.02326
chr3_47683929	1287	0.223094	0.0232558	0.1982	0.1279
chr3_47694806	1288	0.208795	0.0263158	0.169902	0.1047
chr3_47871902	1289	0.0973044	0	0.0847604	0.04651
chr3_47955300	1290	0.0235261	0.0238095	0.0227252	0.01163
chr3_48295122	1291	0.0475907	0	0.0444056	0.02326
chr3_48516255	1292	0.04543	0	0.0444056	0.02326
chr3_48589454	1293	0.0235261	0.0238095	0.0227252	0.01163
chr3_48627290	1294	0.0464853	0	0.0444056	0.02326
chr3_48627356	1295	0.0464853	0	0.0444056	0.02326
chr3_48825635	1296	0.04543	0	0.0444056	0.02326
chr3_48863782	1297	0.04543	0	0.0444056	0.02326
chr3_48961787	1298	0.0555102	0	0.0650603	0.03488
chr3_48967340	1299	0.0886966	0	0.0847604	0.04651
chr3_49001726	1300	0.099723	0	0.0847604	0.04651
chr3_49031599	1301	0.0704938	0.0243902	0.0650603	0.03488
chr3_49171485	1302	0.0512465	0.0526316	0.0444056	0.02326
chr3_49284647	1303	0.0464853	0	0.0444056	0.02326
chr3_49285502	1304	0.0253123	0.025641	0.0227252	0.01163
chr3_49313792	1305	0.0886966	0	0.0847604	0.04651
chr3_49313858	1306	0.0475907	0	0.0444056	0.02326
chr3_49353269	1307	0.0246875	0.025	0.0227252	0.01163
chr3_49360887	1308	0.0512465	0	0.0444056	0.02326
chr3_49414755	1309	0.0499671	0	0.0444056	0.02326
chr3_49429926	1310	0.176086	0	0.154499	0.09302
chr3_49744985	1311	0.0512465	0	0.0444056	0.02326
chr3_49752924	1312	0.099723	0	0.0847604	0.04651
chr3_49838890	1313	0.109519	0.0232558	0.103522	0.05814
chr3_49886689	1314	0.04875	0.05	0.0444056	0.02326
chr3_50061196	1315	0.0907029	0	0.0847604	0.04651
chr3_50076166	1316	0.24013	0	0.21126	0.1395
chr3_50084507	1317	0.095	0	0.0847604	0.04651
chr3_50236870	1318	0.0229854	0.0232558	0.0227252	0.01163
chr3_50266645	1319	0.099723	0	0.0847604	0.04651
chr3_50295945	1320	0.0928019	0.097561	0.0847604	0.04651
chr3_50309862	1321	0.0886966	0	0.0847604	0.04651
chr3_50315567	1322	0.0886966	0	0.0847604	0.04651
chr3_50318702	1323	0.102264	0	0.0847604	0.04651
chr3_50383987	1324	0.099723	0	0.0847604	0.04651
chr3_50801938	1325	0.095	0	0.0847604	0.04651
chr3_51090448	1326	0.0886966	0	0.0847604	0.04651
chr3_51111433	1327	0.0973044	0	0.0847604	0.04651
chr3_51116178	1328	0.0475907	0	0.0444056	0.02326
chr3_51371554	1329	0.119987	0.025641	0.103522	0.05814
chr3_51405661	1330	0.0475907	0	0.0444056	0.02326
chr3_51431729	1331	0.0973044	0	0.0847604	0.04651
chr3_51434769	1332	0.0235261	0.0238095	0.0227252	0.01163
chr3_51438461	1333	0.0259695	0.0263158	0.0227252	0.01163
chr3_51480838	1334	0.0928019	0	0.0847604	0.04651
chr3_52037289	1335	0.0512465	0	0.0444056	0.02326
chr3_52241270	1336	0.027392	0.0277778	0.0227252	0.01163
chr3_52263047	1337	0.0555102	0.0571429	0.0444056	0.02326
chr3_52379020	1338	0.0259695	0.0263158	0.0227252	0.01163
chr3_52489720	1339	0.027392	0.0277778	0.0227252	0.01163
chr3_52502056	1340	0.0525931	0	0.0444056	0.02326
chr3_52516358	1341	0.0246875	0.025	0.0227252	0.01163
chr3_53470974	1342	0.0973044	0	0.0847604	0.04651
chr3_53568822	1343	0.0499671	0	0.0444056	0.02326
chr3_53771744	1344	0.433076	0	0.33801	0.314
chr3_53835907	1345	0.027392	0.0277778	0.0227252	0.01163
chr3_53838075	1346	0.0820408	0.0285714	0.0650603	0.03488
chr3_53851538	1347	0.095	0	0.0847604	0.04651
chr3_53906356	1348	0.0907029	0	0.0847604	0.04651
chr3_53940239	1349	0.132653	0.0285714	0.103522	0.05814
chr3_53952704	1350	0.0512465	0	0.0444056	0.02326
chr3_54020549	1351	0.0464853	0	0.0444056	0.02326
chr3_54063248	1352	0.04875	0	0.0444056	0.02326
chr3_54063314	1353	0.0475907	0	0.0444056	0.02326
chr3_54180632	1354	0.0246875	0.025	0.0227252	0.01163
chr3_54200542	1355	0.107755	0	0.0847604	0.04651
chr3_54290950	1356	0.16874	0	0.154499	0.09302
chr3_54401930	1357	0.099723	0	0.0847604	0.04651
chr3_54436223	1358	0.0240928	0.0243902	0.0227252	0.01163
chr3_54452621	1359	0.027392	0.0277778	0.0227252	0.01163
chr3_54456594	1360	0.0928019	0	0.0847604	0.04651
chr3_54540624	1361	0.0240928	0.0243902	0.0227252	0.01163
chr3_54540690	1362	0.0673337	0.0232558	0.0650603	0.03488
chr3_54622852	1363	0.414039	0	0.321441	0.2791
chr3_54625112	1364	0.0525931	0	0.0444056	0.02326
chr3_54674270	1365	0.0721875	0.025	0.0650603	0.03488
chr3_54853356	1366	0.027392	0.0277778	0.0227252	0.01163
chr3_54853550	1367	0.0512465	0.0526316	0.0444056	0.02326
chr3_54872187	1368	0.0235261	0.0238095	0.0227252	0.01163
chr3_54948551	1369	0.0259695	0.0263158	0.0227252	0.01163
chr3_54961774	1370	0.102264	0	0.0847604	0.04651
chr3_54997674	1371	0.095	0	0.0847604	0.04651
chr3_55068824	1372	0.0229854	0.0232558	0.0227252	0.01163
chr3_55085887	1373	0.0820408	0.0285714	0.0650603	0.03488
chr3_55108024	1374	0.0235261	0.0238095	0.0227252	0.01163
chr3_55175983	1375	0.0525931	0	0.0444056	0.02326
chr3_55194758	1376	0.104938	0	0.0847604	0.04651
chr3_55239487	1377	0.0499671	0	0.0444056	0.02326
chr3_55244302	1378	0.0499671	0	0.0444056	0.02326
chr3_55246521	1379	0.0512465	0	0.0444056	0.02326
chr3_55627895	1380	0.102264	0	0.0847604	0.04651
chr3_55634686	1381	0.458102	0.447368	0.351093	0.3488
chr3_55709451	1382	0.0525931	0.0540541	0.0444056	0.02326
chr3_55735900	1383	0.0240928	0.0243902	0.0227252	0.01163
chr3_55737265	1384	0.0259695	0.0263158	0.0227252	0.01163
chr3_55774916	1385	0.04875	0.05	0.0444056	0.02326
chr3_55803032	1386	0.0540123	0	0.0444056	0.02326
chr3_55844931	1387	0.075831	0.0263158	0.0650603	0.03488
chr3_55847979	1388	0.284082	0	0.256962	0.186
chr3_55947086	1389	0.0886966	0	0.0847604	0.04651
chr3_55955031	1390	0.0246875	0.025	0.0227252	0.01163
chr3_56009548	1391	0.075831	0.0263158	0.0650603	0.03488
chr3_56041695	1392	0.104938	0.0555556	0.0847604	0.04651
chr3_56087599	1393	0.095	0	0.0847604	0.04651
chr3_56089513	1394	0.122922	0.0263158	0.103522	0.05814
chr3_56116884	1395	0.0464853	0	0.0444056	0.02326
chr3_56152723	1396	0.149014	0	0.12138	0.06977
chr3_56214263	1397	0.0704938	0.0243902	0.0650603	0.03488
chr3_56347595	1398	0.1298	0	0.12138	0.06977
chr3_56390195	1399	0.0907029	0	0.0847604	0.04651
chr3_56396895	1400	0.0475907	0	0.0444056	0.02326
chr3_56516959	1401	0.04875	0	0.0444056	0.02326
chr3_56518022	1402	0.04875	0	0.0444056	0.02326
chr3_56557961	1403	0.104938	0	0.0847604	0.04651
chr3_56575790	1404	0.0475907	0	0.0444056	0.02326
chr3_56673129	1405	0.0555102	0	0.0444056	0.02326
chr3_56719977	1406	0.142012	0	0.12138	0.06977
chr3_56899857	1407	0.0464853	0	0.0444056	0.02326
chr3_56915753	1408	0.0240928	0.0243902	0.0227252	0.01163
chr3_57002424	1409	0.0973044	0	0.0847604	0.04651
chr3_57036626	1410	0.027392	0.0277778	0.0227252	0.01163
chr3_57124449	1411	0.0499671	0	0.0444056	0.02326
chr3_57157796	1412	0.0259695	0.0263158	0.0227252	0.01163
chr3_57172363	1413	0.0928019	0	0.0847604	0.04651
chr3_57205911	1414	0.0512465	0	0.0444056	0.02326
chr3_57251363	1415	0.13875	0	0.12138	0.06977
chr3_57335385	1416	0.0928019	0	0.0847604	0.04651
chr3_57336124	1417	0.04875	0	0.0444056	0.02326
chr3_57337833	1418	0.0886966	0	0.0847604	0.04651
chr3_57442038	1419	0.0499671	0	0.0444056	0.02326
chr3_57473792	1420	0.33099	0	0.276211	0.2093
chr3_57564007	1421	0.0499671	0	0.0444056	0.02326
chr3_57577768	1422	0.0235261	0.0238095	0.0227252	0.01163
chr3_57582965	1423	0.13875	0	0.184424	0.1163
chr3_57589067	1424	0.233747	0	0.184424	0.1163
chr3_57659558	1425	0.0721875	0.075	0.0650603	0.03488
chr3_57659624	1426	0.244898	0	0.184424	0.1163
chr3_57671066	1427	0.102264	0	0.154499	0.09302
chr3_57677186	1428	0.0235261	0.0238095	0.0227252	0.01163
chr3_57682033	1429	0.228532	0	0.184424	0.1163
chr3_57700483	1430	0.0475907	0	0.0444056	0.02326
chr3_57886019	1431	0.0240928	0.0243902	0.0227252	0.01163
chr3_57895628	1432	0.0266618	0.027027	0.0227252	0.01163
chr3_57927629	1433	0.336735	0	0.276211	0.2093
chr3_57927695	1434	0.0259695	0.0263158	0.0227252	0.01163
chr3_57932992	1435	0.0907029	0	0.0847604	0.04651
chr3_57943514	1436	0.04875	0	0.0444056	0.02326
chr3_57988834	1437	0.345679	0	0.276211	0.2093
chr3_58028486	1438	0.314099	0	0.256962	0.186
chr3_58052548	1439	0.0246875	0.025	0.0227252	0.01163
chr3_58059098	1440	0.095	0	0.0847604	0.04651
chr3_58114338	1441	0.0555102	0	0.0444056	0.02326
chr3_58142068	1442	0.302866	0	0.256962	0.186
chr3_58143667	1443	0.0240928	0.0243902	0.0227252	0.01163
chr3_58204466	1444	0.0928019	0	0.0847604	0.04651
chr3_58264122	1445	0.432133	0	0.332859	0.3023
chr3_58265948	1446	0.455	0	0.342734	0.3256
chr3_58270492	1447	0.0907029	0	0.0847604	0.04651
chr3_58356295	1448	0.0886966	0	0.0847604	0.04651
chr3_58395953	1449	0.362812	0	0.308254	0.2558
chr3_58410584	1450	0.417823	0	0.308254	0.2558
chr3_58462999	1451	0.0259695	0.0263158	0.0227252	0.01163
chr3_58472049	1452	0.30839	0	0.256962	0.186
chr3_58495280	1453	0.239198	0	0.256962	0.186
chr3_58495346	1454	0.314099	0	0.256962	0.186
chr3_58527344	1455	0.368152	0.0540541	0.276211	0.2093
chr3_58576874	1456	0.0240928	0.0243902	0.0227252	0.01163
chr3_58703826	1457	0.277778	0	0.256962	0.186
chr3_58794321	1458	0.302866	0	0.256962	0.186
chr3_58806611	1459	0.233747	0	0.256962	0.186
chr3_58870928	1460	0.287994	0.0232558	0.246506	0.1744
chr3_58951186	1461	0.302866	0	0.256962	0.186
chr3_58959909	1462	0.0240928	0.0243902	0.0227252	0.01163
chr3_58970348	1463	0.294543	0	0.256962	0.186
chr3_58985003	1464	0.283165	0	0.235439	0.1628
chr3_58992442	1465	0.302866	0	0.256962	0.186
chr3_59069528	1466	0.302866	0	0.256962	0.186
chr3_59082711	1467	0.33241	0	0.256962	0.186
chr3_59203675	1468	0.04543	0	0.0444056	0.02326
chr3_59235706	1469	0.0475907	0	0.0444056	0.02326
chr3_59246990	1470	0.0512465	0	0.0444056	0.02326
chr3_59260285	1471	0.0886966	0	0.0847604	0.04651
chr3_59293069	1472	0.283165	0.0487805	0.235439	0.1628
chr3_59389526	1473	0.04875	0	0.0444056	0.02326
chr3_59610005	1474	0.329861	0.0277778	0.246506	0.1744
chr3_59617742	1475	0.197531	0	0.154499	0.09302
chr3_59634891	1476	0.0886966	0	0.0847604	0.04651
chr3_59665747	1477	0.0525931	0.0540541	0.0444056	0.02326
chr3_59729450	1478	0.102264	0	0.0847604	0.04651
chr3_59803856	1479	0.197531	0	0.154499	0.09302
chr3_59935028	1480	0.0266618	0.027027	0.0227252	0.01163
chr3_59999657	1481	0.107755	0	0.0847604	0.04651
chr3_60062822	1482	0.0240928	0.0243902	0.0227252	0.01163
chr3_60065268	1483	0.0512465	0	0.0444056	0.02326
chr3_60259075	1484	0.0907029	0	0.0847604	0.04651
chr3_60288711	1485	0.0475907	0	0.0444056	0.02326
chr3_60288777	1486	0.0907029	0	0.0847604	0.04651
chr3_60293308	1487	0.102264	0	0.0847604	0.04651
chr3_60321063	1488	0.0475907	0.0487805	0.0444056	0.02326
chr3_60361110	1489	0.0246875	0.025	0.0227252	0.01163
chr3_60390491	1490	0.102264	0	0.0847604	0.04651
chr3_60415997	1491	0.0464853	0	0.0444056	0.02326
chr3_60445191	1492	0.0907029	0	0.0847604	0.04651
chr3_60581976	1493	0.0475907	0	0.0444056	0.02326
chr3_60695595	1494	0.0253123	0.025641	0.0227252	0.01163
chr3_60728117	1495	0.0525931	0	0.0444056	0.02326
chr3_60840368	1496	0.142012	0	0.12138	0.06977
chr3_61005586	1497	0.0240928	0.0243902	0.0227252	0.01163
chr3_61005652	1498	0.0475907	0	0.0444056	0.02326
chr3_61015748	1499	0.0240928	0.0243902	0.0227252	0.01163
chr3_61066084	1500	0.0704938	0.0731707	0.0650603	0.03488
chr3_61090700	1501	0.0721875	0.075	0.0650603	0.03488
chr3_61204192	1502	0.493827	0	0.368286	0.4186
chr3_61249105	1503	0.0240928	0.0243902	0.0227252	0.01163
chr3_61259206	1504	0.392623	0	0.321441	0.2791
chr3_61267524	1505	0.04543	0	0.0444056	0.02326
chr3_61285115	1506	0.415845	0.025641	0.327355	0.2907
chr3_61361913	1507	0.314099	0	0.293272	0.2326
chr3_61412023	1508	0.223537	0	0.184424	0.1163
chr3_61425464	1509	0.0475907	0	0.0444056	0.02326
chr3_61440486	1510	0.099723	0	0.0847604	0.04651
chr3_61573757	1511	0.338934	0	0.276211	0.2093
chr3_61705071	1512	0.119987	0.025641	0.103522	0.05814
chr3_61707207	1513	0.04875	0	0.0444056	0.02326
chr3_61722517	1514	0.099723	0	0.0847604	0.04651
chr3_61752503	1515	0.104938	0	0.0847604	0.04651
chr3_61770820	1516	0.0886966	0	0.0847604	0.04651
chr3_61895313	1517	0.0475907	0	0.0444056	0.02326
chr3_61895471	1518	0.111961	0.0238095	0.103522	0.05814
chr3_61898489	1519	0.0886966	0	0.0847604	0.04651
chr3_61936176	1520	0.0475907	0	0.0444056	0.02326
chr3_61954204	1521	0.0886966	0	0.0847604	0.04651
chr3_61987709	1522	0.0240928	0.0243902	0.0227252	0.01163
chr3_61987775	1523	0.04875	0	0.0444056	0.02326
chr3_62005598	1524	0.0259695	0.0263158	0.0227252	0.01163
chr3_62010268	1525	0.114515	0.0243902	0.103522	0.05814
chr3_62035832	1526	0.132653	0	0.12138	0.06977
chr3_62081288	1527	0.0266618	0.027027	0.0227252	0.01163
chr3_62139792	1528	0.13875	0	0.12138	0.06977
chr3_62167879	1529	0.107755	0	0.0847604	0.04651
chr3_62167945	1530	0.214158	0	0.184424	0.1163
chr3_62206077	1531	0.176086	0	0.154499	0.09302
chr3_62322109	1532	0.0266618	0.027027	0.0227252	0.01163
chr3_62384076	1533	0.0266618	0.027027	0.0227252	0.01163
chr3_62395648	1534	0.0475907	0	0.0444056	0.02326
chr3_62512522	1535	0.255	0	0.21126	0.1395
chr3_62530570	1536	0.283165	0	0.256962	0.186
chr3_62544324	1537	0.0475907	0	0.0444056	0.02326
chr3_62578896	1538	0.04543	0	0.0444056	0.02326
chr3_62579288	1539	0.122922	0.0263158	0.103522	0.05814
chr3_62637590	1540	0.0235261	0.0238095	0.0227252	0.01163
chr3_62681580	1541	0.0886966	0	0.0847604	0.04651
chr3_62790212	1542	0.0512465	0	0.0444056	0.02326
chr3_62920421	1543	0.21875	0	0.184424	0.1163
chr3_62959909	1544	0.1298	0.0465116	0.12138	0.06977
chr3_63096054	1545	0.102264	0	0.0847604	0.04651
chr3_63163735	1546	0.172336	0	0.154499	0.09302
chr3_63170948	1547	0.0673337	0.0232558	0.0650603	0.03488
chr3_63312317	1548	0.0235261	0.0238095	0.0227252	0.01163
chr3_63441603	1549	0.095	0	0.0847604	0.04651
chr3_63493333	1550	0.027392	0.0277778	0.0227252	0.01163
chr3_63589788	1551	0.0540123	0	0.0444056	0.02326
chr3_63589847	1552	0.0259695	0.0263158	0.0227252	0.01163
chr3_63590084	1553	0.04543	0	0.0444056	0.02326
chr3_63621536	1554	0.0973044	0	0.0847604	0.04651
chr3_63699211	1555	0.0907029	0	0.0847604	0.04651
chr3_63719005	1556	0.099723	0	0.0847604	0.04651
chr3_63719071	1557	0.099723	0	0.0847604	0.04651
chr3_63743489	1558	0.0253123	0.025641	0.0227252	0.01163
chr3_63783375	1559	0.0907029	0	0.0847604	0.04651
chr3_63881164	1560	0.0464853	0	0.0444056	0.02326
chr3_63916921	1561	0.114515	0.0243902	0.103522	0.05814
chr3_63958554	1562	0.0464853	0	0.0444056	0.02326
chr3_64007157	1563	0.0464853	0	0.0444056	0.02326
chr3_64010312	1564	0.0464853	0	0.0444056	0.02326
chr3_64095159	1565	0.095	0	0.0847604	0.04651
chr3_64133085	1566	0.0525931	0.0540541	0.0444056	0.02326
chr3_64155598	1567	0.04543	0	0.0444056	0.02326
chr3_64174439	1568	0.0973044	0	0.0847604	0.04651
chr3_64209784	1569	0.095	0	0.0847604	0.04651
chr3_64235572	1570	0.04543	0	0.0444056	0.02326
chr3_64238059	1571	0.0464853	0	0.0444056	0.02326
chr3_64268505	1572	0.342653	0	0.308254	0.2558
chr3_64282333	1573	0.0246875	0.025	0.0227252	0.01163
chr3_64354035	1574	0.0253123	0.025641	0.0227252	0.01163
chr3_64426397	1575	0.0886966	0	0.0847604	0.04651
chr3_64517275	1576	0.0820408	0.0285714	0.0650603	0.03488
chr3_64519821	1577	0.32	0	0.276211	0.2093
chr3_64519881	1578	0.334688	0.025	0.266912	0.1977
chr3_64524407	1579	0.298929	0.0243902	0.266912	0.1977
chr3_64551287	1580	0.0246875	0.025	0.0227252	0.01163
chr3_64668760	1581	0.0229854	0.0232558	0.0227252	0.01163
chr3_64736440	1582	0.0512465	0	0.0444056	0.02326
chr3_64819745	1583	0.099723	0	0.0847604	0.04651
chr3_64854623	1584	0.0246875	0.025	0.0227252	0.01163
chr3_64869114	1585	0.102264	0	0.0847604	0.04651
chr3_65004496	1586	0.0886966	0	0.0847604	0.04651
chr3_65072723	1587	0.0464853	0	0.0444056	0.02326
chr3_65112284	1588	0.027392	0.0277778	0.0227252	0.01163
chr3_65127985	1589	0.0499671	0	0.0847604	0.04651
chr3_65159117	1590	0.099723	0	0.0847604	0.04651
chr3_65160808	1591	0.095	0	0.0847604	0.04651
chr4_78544	1592	0.126004	0.0810811	0.103522	0.05814
chr4_141574	1593	0.099723	0.0526316	0.0847604	0.04651
chr4_141640	1594	0.0540123	0	0.0444056	0.02326
chr4_158801	1595	0.0540123	0	0.0444056	0.02326
chr4_211646	1596	0.35695	0	0.293272	0.2326
chr4_241695	1597	0.0235261	0.0238095	0.0227252	0.01163
chr4_242156	1598	0.0907029	0	0.0847604	0.04651
chr4_242354	1599	0.0973044	0	0.0847604	0.04651
chr4_265922	1600	0.04875	0	0.0444056	0.02326
chr4_339395	1601	0.0525931	0	0.0444056	0.02326
chr4_347861	1602	0.0525931	0.0540541	0.0444056	0.02326
chr4_373775	1603	0.104938	0	0.0847604	0.04651
chr4_445661	1604	0.04543	0.0465116	0.0444056	0.02326
chr4_465401	1605	0.0721875	0.025	0.0650603	0.03488
chr4_473129	1606	0.0928019	0	0.0847604	0.04651
chr4_655989	1607	0.111961	0.0714286	0.103522	0.05814
chr4_664504	1608	0.0512465	0	0.0444056	0.02326
chr4_813216	1609	0.0673337	0.0232558	0.0650603	0.03488
chr4_877301	1610	0.095	0	0.0847604	0.04651
chr4_1022826	1611	0.04543	0	0.0444056	0.02326
chr4_1037060	1612	0.375	0.0238095	0.301003	0.2442
chr4_1038464	1613	0.102264	0	0.0847604	0.04651
chr4_1369743	1614	0.0886966	0	0.0847604	0.04651
chr4_1437061	1615	0.0886966	0	0.0847604	0.04651
chr4_1616009	1616	0.33241	0	0.293272	0.2326
chr4_1677462	1617	0.0464853	0	0.0444056	0.02326
chr4_1677528	1618	0.0235261	0.0238095	0.0227252	0.01163
chr4_1722126	1619	0.0540123	0	0.0444056	0.02326
chr4_1724223	1620	0.0973044	0	0.0847604	0.04651
chr4_1738648	1621	0.0540123	0	0.0444056	0.02326
chr4_1739621	1622	0.0499671	0	0.0444056	0.02326
chr4_1743035	1623	0.077794	0.027027	0.0650603	0.03488
chr4_1743101	1624	0.111961	0.0238095	0.103522	0.05814
chr4_1794701	1625	0.099723	0	0.0847604	0.04651
chr4_1800691	1626	0.0798611	0.0833333	0.0650603	0.03488
chr4_1847625	1627	0.0540123	0	0.0444056	0.02326
chr4_2034626	1628	0.117188	0.025	0.103522	0.05814
chr4_2053753	1629	0.0253123	0.025641	0.0227252	0.01163
chr4_2103948	1630	0.149014	0	0.12138	0.06977
chr4_2174373	1631	0.0886966	0.0465116	0.0847604	0.04651
chr4_2186049	1632	0.0704938	0.0243902	0.0650603	0.03488
chr4_2186963	1633	0.145429	0	0.12138	0.06977
chr4_2203547	1634	0.0464853	0	0.0444056	0.02326
chr4_2203605	1635	0.0907029	0	0.0847604	0.04651
chr4_2231553	1636	0.099723	0	0.0847604	0.04651
chr4_2242273	1637	0.104938	0.0555556	0.0847604	0.04651
chr4_2243178	1638	0.104938	0	0.0847604	0.04651
chr4_2251080	1639	0.0973044	0	0.0847604	0.04651
chr4_2261292	1640	0.0973044	0	0.0847604	0.04651
chr4_2263798	1641	0.0555102	0	0.0444056	0.02326
chr4_2263864	1642	0.104938	0	0.0847604	0.04651
chr4_2277223	1643	0.32	0	0.256962	0.186
chr4_2291528	1644	0.117188	0.075	0.103522	0.05814
chr4_2358231	1645	0.0235261	0.0238095	0.0227252	0.01163
chr4_2366367	1646	0.13875	0	0.154499	0.09302
chr4_2390551	1647	0.027392	0.0277778	0.0227252	0.01163
chr4_2399246	1648	0.0266618	0.027027	0.0227252	0.01163
chr4_2446896	1649	0.0928019	0	0.0847604	0.04651
chr4_2447023	1650	0.0886966	0	0.0847604	0.04651
chr4_2458028	1651	0.0704938	0.0243902	0.0650603	0.03488
chr4_2474823	1652	0.0973044	0	0.0847604	0.04651
chr4_2486481	1653	0.099723	0	0.0847604	0.04651
chr4_2518140	1654	0.0886966	0	0.0847604	0.04651
chr4_2518206	1655	0.0235261	0.0238095	0.0227252	0.01163
chr4_2595529	1656	0.132653	0	0.12138	0.06977
chr4_2679414	1657	0.095	0	0.0847604	0.04651
chr4_2684612	1658	0.04875	0	0.0444056	0.02326
chr4_2685852	1659	0.0886966	0	0.0847604	0.04651
chr4_2703122	1660	0.0499671	0	0.0444056	0.02326
chr4_2729278	1661	0.0928019	0	0.0847604	0.04651
chr4_2810956	1662	0.0704938	0.0243902	0.103522	0.05814
chr4_2838319	1663	0.0246875	0.025	0.0227252	0.01163
chr4_2929777	1664	0.0464853	0.047619	0.0444056	0.02326
chr4_2962984	1665	0.205516	0	0.184424	0.1163
chr4_2970959	1666	0.209751	0	0.184424	0.1163
chr4_2980222	1667	0.0907029	0	0.0847604	0.04651
chr4_3027622	1668	0.0246875	0.025	0.0227252	0.01163
chr4_3044517	1669	0.0928019	0.0487805	0.0847604	0.04651
chr4_3086645	1670	0.29591	0.0277778	0.223736	0.1512
chr4_3096057	1671	0.13875	0	0.12138	0.06977
chr4_3316194	1672	0.0464853	0	0.0444056	0.02326
chr4_3360269	1673	0.176086	0	0.154499	0.09302
chr4_3418586	1674	0.0289792	0.0294118	0.0227252	0.01163
chr4_3436640	1675	0.0229854	0.0232558	0.0227252	0.01163
chr4_3444566	1676	0.14954	0.0697674	0.138366	0.0814
chr4_3511722	1677	0.111961	0.0238095	0.103522	0.05814
chr4_3512642	1678	0.04875	0	0.0444056	0.02326
chr4_3520151	1679	0.104938	0	0.0847604	0.04651
chr4_3553290	1680	0.04875	0	0.0444056	0.02326
chr4_3591688	1681	0.0464853	0.047619	0.0444056	0.02326
chr4_3873341	1682	0.0240928	0.0243902	0.0227252	0.01163
chr4_3883850	1683	0.04543	0	0.0444056	0.02326
chr4_3920413	1684	0.16874	0	0.154499	0.09302
chr4_3980915	1685	0.0246875	0.025	0.0227252	0.01163
chr4_4086362	1686	0.0928019	0	0.0847604	0.04651
chr4_4136825	1687	0.095	0	0.0847604	0.04651
chr4_4136881	1688	0.0499671	0	0.0444056	0.02326
chr4_4151274	1689	0.0540123	0	0.0444056	0.02326
chr4_4404289	1690	0.0235261	0.0238095	0.0227252	0.01163
chr4_4473763	1691	0.0525931	0	0.0444056	0.02326
chr4_4562029	1692	0.0475907	0	0.0444056	0.02326
chr4_4570792	1693	0.478096	0	0.363798	0.3953
chr4_4656267	1694	0.0540123	0	0.0444056	0.02326
chr4_4716144	1695	0.449732	0	0.342734	0.3256
chr4_4750112	1696	0.111961	0.0238095	0.103522	0.05814
chr4_4751472	1697	0.0240928	0.0243902	0.0227252	0.01163
chr4_4901790	1698	0.0928019	0	0.0847604	0.04651
chr4_4962759	1699	0.04875	0	0.0444056	0.02326
chr4_5024753	1700	0.0928019	0	0.0847604	0.04651
chr4_5156282	1701	0.0907029	0	0.0847604	0.04651
chr4_5356379	1702	0.0540123	0	0.0444056	0.02326
chr4_5504837	1703	0.027392	0.0277778	0.0227252	0.01163
chr4_5537163	1704	0.0512465	0	0.0444056	0.02326
chr4_5640561	1705	0.0246875	0.025	0.0227252	0.01163
chr4_5746860	1706	0.380746	0	0.308254	0.2558
chr4_5916168	1707	0.0886966	0	0.0847604	0.04651
chr4_5993038	1708	0.0235261	0.0238095	0.0227252	0.01163
chr4_6038306	1709	0.24013	0	0.21126	0.1395
chr4_6038372	1710	0.27258	0	0.235439	0.1628
chr4_6042571	1711	0.277778	0	0.235439	0.1628
chr4_6501057	1712	0.0266618	0.027027	0.0227252	0.01163
chr4_6503533	1713	0.04543	0	0.0444056	0.02326
chr4_6553486	1714	0.0464853	0	0.0444056	0.02326
chr4_6557831	1715	0.0499671	0	0.0444056	0.02326
chr4_6606226	1716	0.208795	0.0263158	0.223736	0.1512
chr4_6606292	1717	0.0540123	0	0.0847604	0.04651
chr4_6818929	1718	0.132653	0.047619	0.12138	0.06977
chr4_6822216	1719	0.449732	0	0.342734	0.3256
chr4_6822282	1720	0.0266618	0.027027	0.0227252	0.01163
chr4_6876349	1721	0.0886966	0	0.0847604	0.04651
chr4_6946219	1722	0.04875	0	0.0444056	0.02326
chr4_7012893	1723	0.0704938	0.0243902	0.0650603	0.03488
chr4_7220734	1724	0.0555102	0	0.0444056	0.02326
chr4_7236608	1725	0.0240928	0.0243902	0.0227252	0.01163
chr4_7244521	1726	0.0259695	0.0263158	0.0227252	0.01163
chr4_7270918	1727	0.04543	0	0.0444056	0.02326
chr4_7348997	1728	0.39875	0	0.308254	0.2558
chr4_7353945	1729	0.0704938	0.0731707	0.0650603	0.03488
chr4_7354011	1730	0.027392	0.0277778	0.0227252	0.01163
chr4_7377933	1731	0.249851	0	0.21126	0.1395
chr4_7765804	1732	0.0259695	0.0263158	0.0227252	0.01163
chr4_11511040	1733	0.361496	0	0.332859	0.3023
chr4_11616119	1734	0.30839	0	0.256962	0.186
chr4_11806288	1735	0.34424	0.0232558	0.284967	0.2209
chr4_11832509	1736	0.313272	0	0.276211	0.2093
chr4_12110134	1737	0.188366	0	0.154499	0.09302
chr4_12172288	1738	0.39875	0	0.332859	0.3023
chr4_14130376	1739	0.313272	0	0.276211	0.2093
chr4_15742008	1740	0.30839	0	0.276211	0.2093
chr4_16854709	1741	0.0281633	0.0285714	0.0227252	0.01163
chr4_17651451	1742	0.345679	0	0.276211	0.2093
chr4_18119795	1743	0.33099	0	0.276211	0.2093
chr4_18197817	1744	0.0259695	0.0263158	0.0227252	0.01163
chr4_18910599	1745	0.0253123	0.025641	0.0227252	0.01163
chr4_19762665	1746	0.314099	0	0.276211	0.2093
chr4_21245786	1747	0.228532	0	0.276211	0.2093
chr4_21340101	1748	0.300554	0	0.276211	0.2093
chr4_21342000	1749	0.300554	0	0.276211	0.2093
chr4_23271911	1750	0.271731	0	0.276211	0.2093
chr4_23570078	1751	0.0253123	0.025641	0.0227252	0.01163
chr4_23571616	1752	0.287994	0.0697674	0.246506	0.1744
chr4_23749851	1753	0.28875	0	0.235439	0.1628
chr4_24329742	1754	0.0688776	0.0714286	0.0650603	0.03488
chr4_24541598	1755	0.33099	0	0.276211	0.2093
chr4_24715963	1756	0.0688776	0.0714286	0.0650603	0.03488
chr4_26005436	1757	0.04875	0	0.0444056	0.02326
chr4_26776377	1758	0.314099	0	0.256962	0.186
chr4_28671678	1759	0.0512465	0.0526316	0.0444056	0.02326
chr4_30993955	1760	0.30839	0	0.276211	0.2093
chr4_31707302	1761	0.27258	0	0.235439	0.1628
chr4_32913404	1762	0.0739645	0.025641	0.0650603	0.03488
chr4_33229546	1763	0.0464853	0	0.0444056	0.02326
chr4_33256012	1764	0.0229854	0.0232558	0.0227252	0.01163
chr4_34676635	1765	0.249851	0	0.235439	0.1628
chr4_34786243	1766	0.027392	0.0277778	0.0227252	0.01163
chr4_37217975	1767	0.345679	0	0.276211	0.2093
chr4_38942856	1768	0.30839	0	0.276211	0.2093
chr4_40848688	1769	0.0240928	0.0243902	0.0227252	0.01163
chr4_41254052	1770	0.28875	0.15	0.235439	0.1628
chr4_41324853	1771	0.342653	0	0.276211	0.2093
chr4_42278443	1772	0.0464853	0.047619	0.0444056	0.02326
chr4_42367547	1773	0.336735	0	0.276211	0.2093
chr4_42466555	1774	0.30839	0	0.276211	0.2093
chr4_44879066	1775	0.314099	0	0.276211	0.2093
chr4_44892074	1776	0.0928019	0	0.0847604	0.04651
chr4_44904777	1777	0.0512465	0.0526316	0.0444056	0.02326
chr4_44979569	1778	0.342653	0	0.276211	0.2093
chr4_45012931	1779	0.0235261	0.0238095	0.0227252	0.01163
chr4_45532884	1780	0.027392	0.0277778	0.0227252	0.01163
chr4_45572631	1781	0.202449	0	0.154499	0.09302
chr4_46636362	1782	0.336735	0	0.276211	0.2093
chr4_47127390	1783	0.386621	0	0.308254	0.2558
chr4_47216101	1784	0.43102	0	0.308254	0.2558
chr4_47278770	1785	0.34875	0	0.308254	0.2558
chr4_47473817	1786	0.368152	0	0.308254	0.2558
chr4_48340310	1787	0.34875	0	0.276211	0.2093
chr4_48503601	1788	0.0688776	0.0238095	0.0650603	0.03488
chr4_48950597	1789	0.35695	0	0.293272	0.2326
chr4_49282806	1790	0.336735	0	0.293272	0.2326
chr4_49540456	1791	0.387812	0	0.308254	0.2558
chr4_49553444	1792	0.0235261	0.0238095	0.0227252	0.01163
chr4_49675824	1793	0.289627	0.027027	0.266912	0.1977
chr4_49795353	1794	0.0253123	0.025641	0.0227252	0.01163
chr4_50098697	1795	0.386621	0	0.308254	0.2558
chr4_50330166	1796	0.0475907	0	0.0444056	0.02326
chr4_50549484	1797	0.0464853	0	0.0444056	0.02326
chr4_50686890	1798	0.111961	0.0238095	0.103522	0.05814
chr4_50686956	1799	0.04543	0	0.0444056	0.02326
chr4_51006728	1800	0.04543	0	0.0444056	0.02326
chr4_51084949	1801	0.0281633	0.0285714	0.0227252	0.01163
chr4_51165462	1802	0.104938	0	0.0847604	0.04651
chr4_51171439	1803	0.0235261	0.0238095	0.0227252	0.01163
chr4_51228148	1804	0.0475907	0	0.0444056	0.02326
chr4_51569667	1805	0.0907029	0	0.0847604	0.04651
chr4_51585341	1806	0.0525931	0	0.0444056	0.02326
chr4_51775610	1807	0.0253123	0.025641	0.0227252	0.01163
chr4_51864329	1808	0.0886966	0	0.0847604	0.04651
chr4_52591141	1809	0.132653	0.0857143	0.103522	0.05814
chr4_52598353	1810	0.0886966	0	0.0847604	0.04651
chr4_52654248	1811	0.0907029	0	0.0847604	0.04651
chr4_52658462	1812	0.0253123	0.025641	0.0227252	0.01163
chr4_52664900	1813	0.0928019	0	0.0847604	0.04651
chr4_52666411	1814	0.0512465	0	0.0444056	0.02326
chr4_53011850	1815	0.102264	0	0.0847604	0.04651
chr4_53122593	1816	0.104938	0	0.0847604	0.04651
chr4_53126704	1817	0.099723	0	0.0847604	0.04651
chr4_53176540	1818	0.04875	0	0.0444056	0.02326
chr4_53250486	1819	0.0475907	0	0.0444056	0.02326
chr4_53250552	1820	0.0512465	0	0.0444056	0.02326
chr4_53296099	1821	0.099723	0	0.0847604	0.04651
chr4_53471989	1822	0.368828	0	0.308254	0.2558
chr4_53540657	1823	0.444444	0	0.342734	0.3256
chr4_53542939	1824	0.394449	0	0.321441	0.2791
chr4_53781190	1825	0.0512465	0	0.0444056	0.02326
chr4_53800335	1826	0.414039	0	0.342734	0.3256
chr4_53809392	1827	0.0475907	0	0.0444056	0.02326
chr4_53853734	1828	0.027392	0.0277778	0.0227252	0.01163
chr4_53855986	1829	0.438276	0	0.321441	0.2791
chr4_53856026	1830	0.40238	0	0.321441	0.2791
chr4_53889553	1831	0.0266618	0.027027	0.0227252	0.01163
chr4_53972336	1832	0.0512465	0	0.0444056	0.02326
chr4_54269878	1833	0.04543	0	0.0444056	0.02326
chr4_54280617	1834	0.460224	0	0.351093	0.3488
chr4_54280683	1835	0.099723	0	0.103522	0.05814
chr4_54281586	1836	0.444444	0	0.342734	0.3256
chr4_54308786	1837	0.42	0	0.332859	0.3023
chr4_54376481	1838	0.0555102	0	0.0444056	0.02326
chr4_54384739	1839	0.0555102	0	0.0444056	0.02326
chr4_54429375	1840	0.489796	0	0.368286	0.4186
chr4_54436420	1841	0.0540123	0	0.0444056	0.02326
chr4_54437176	1842	0.475309	0	0.363798	0.3953
chr4_54443436	1843	0.483033	0.0263158	0.366201	0.407
chr4_54510932	1844	0.0464853	0	0.0444056	0.02326
chr4_54518505	1845	0.48875	0	0.368286	0.4186
chr4_54726554	1846	0.0281633	0.0285714	0.0227252	0.01163
chr4_54772398	1847	0.0240928	0.0243902	0.0227252	0.01163
chr4_54826545	1848	0.102264	0.0540541	0.0847604	0.04651
chr4_54835879	1849	0.39875	0	0.342734	0.3256
chr4_54858597	1850	0.0240928	0.0243902	0.0227252	0.01163
chr4_55008838	1851	0.0886966	0	0.0847604	0.04651
chr4_55020134	1852	0.0475907	0	0.0444056	0.02326
chr4_55073892	1853	0.393491	0.025641	0.301003	0.2442
chr4_55098587	1854	0.39875	0	0.308254	0.2558
chr4_55099503	1855	0.027392	0.0277778	0.0227252	0.01163
chr4_55156567	1856	0.33099	0	0.276211	0.2093
chr4_55169269	1857	0.482104	0	0.368286	0.4186
chr4_55242103	1858	0.499635	0	0.374865	0.4884
chr4_55261607	1859	0.473373	0	0.368286	0.4186
chr4_55343247	1860	0.49324	0	0.371602	0.4419
chr4_55349107	1861	0.486111	0	0.371602	0.4419
chr4_55387213	1862	0.1298	0	0.12138	0.06977
chr4_55432826	1863	0.119987	0.0769231	0.103522	0.05814
chr4_55440200	1864	0.0499671	0	0.0444056	0.02326
chr4_55441842	1865	0.04543	0	0.0444056	0.02326
chr4_55441908	1866	0.48875	0	0.363798	0.3953
chr4_55667314	1867	0.0540123	0	0.0444056	0.02326
chr4_55717753	1868	0.122922	0.0789474	0.103522	0.05814
chr4_55885437	1869	0.0475907	0	0.0444056	0.02326
chr4_55931416	1870	0.0475907	0	0.0444056	0.02326
chr4_56053700	1871	0.102264	0	0.103522	0.05814
chr4_56095541	1872	0.33099	0	0.276211	0.2093
chr4_56301813	1873	0.497323	0	0.371602	0.4419
chr4_56411002	1874	0.0464853	0	0.0444056	0.02326
chr4_56457542	1875	0.0525931	0	0.0444056	0.02326
chr4_56506211	1876	0.0229854	0.0232558	0.0227252	0.01163
chr4_56506417	1877	0.0475907	0	0.0444056	0.02326
chr4_56521583	1878	0.0886966	0	0.0847604	0.04651
chr4_56566009	1879	0.0540123	0	0.0444056	0.02326
chr4_56708540	1880	0.04543	0	0.0444056	0.02326
chr4_56793891	1881	0.0973044	0	0.0847604	0.04651
chr4_56856346	1882	0.04875	0	0.0444056	0.02326
chr4_56917769	1883	0.0928019	0	0.0847604	0.04651
chr4_56974544	1884	0.0253123	0.025641	0.0227252	0.01163
chr4_57004998	1885	0.111961	0.0238095	0.103522	0.05814
chr4_57032604	1886	0.0886966	0	0.0847604	0.04651
chr4_57032670	1887	0.0928019	0	0.0847604	0.04651
chr4_57089126	1888	0.04875	0	0.0444056	0.02326
chr4_57089192	1889	0.027392	0.0277778	0.0227252	0.01163
chr4_57127873	1890	0.0266618	0.027027	0.0227252	0.01163
chr4_57128340	1891	0.0464853	0	0.0444056	0.02326
chr4_57201649	1892	0.0928019	0	0.0847604	0.04651
chr4_57229018	1893	0.04875	0	0.0444056	0.02326
chr4_57278758	1894	0.0499671	0	0.0444056	0.02326
chr4_57365895	1895	0.111961	0.0238095	0.103522	0.05814
chr4_57369708	1896	0.0973044	0.0512821	0.0847604	0.04651
chr4_57371317	1897	0.095	0	0.0847604	0.04651
chr4_57398922	1898	0.0229854	0.0232558	0.0227252	0.01163
chr4_57515576	1899	0.0886966	0	0.0847604	0.04651
chr4_57525008	1900	0.04543	0	0.0444056	0.02326
chr4_57542645	1901	0.0240928	0.0243902	0.0227252	0.01163
chr4_57549314	1902	0.205516	0	0.184424	0.1163
chr4_57678088	1903	0.0704938	0.0731707	0.0650603	0.03488
chr4_57681863	1904	0.0266618	0.027027	0.0227252	0.01163
chr4_57721359	1905	0.0928019	0	0.0847604	0.04651
chr4_57769808	1906	0.0907029	0	0.0847604	0.04651
chr4_57786500	1907	0.0798611	0.0833333	0.0650603	0.03488
chr4_57823036	1908	0.184089	0	0.154499	0.09302
chr4_57984740	1909	0.0259695	0.0263158	0.0227252	0.01163
chr4_58040740	1910	0.244898	0	0.21126	0.1395
chr4_58063752	1911	0.338934	0	0.276211	0.2093
chr4_58083925	1912	0.361496	0.0526316	0.276211	0.2093
chr4_58114668	1913	0.302866	0	0.256962	0.186
chr4_58144533	1914	0.0266618	0.027027	0.0227252	0.01163
chr4_58182772	1915	0.4543	0.0465116	0.351093	0.3488
chr4_58182838	1916	0.423855	0.0243902	0.33801	0.314
chr4_58203363	1917	0.28875	0	0.256962	0.186
chr4_58239820	1918	0.368828	0	0.293272	0.2326
chr4_58305350	1919	0.486111	0	0.363798	0.3953
chr4_58454474	1920	0.300554	0	0.256962	0.186
chr4_58462296	1921	0.244898	0	0.21126	0.1395
chr4_58462963	1922	0.32	0	0.256962	0.186
chr4_58752426	1923	0.244898	0	0.21126	0.1395
chr4_58881973	1924	0.21875	0	0.21126	0.1395
chr4_58882222	1925	0.0235261	0.0238095	0.0227252	0.01163
chr4_58951370	1926	0.117188	0.025	0.103522	0.05814
chr4_58954139	1927	0.271731	0	0.235439	0.1628
chr4_59059126	1928	0.293367	0.0238095	0.246506	0.1744
chr4_59149670	1929	0.16874	0	0.154499	0.09302
chr4_59169031	1930	0.202449	0	0.21126	0.1395
chr4_59213518	1931	0.132653	0	0.12138	0.06977
chr4_59228616	1932	0.0886966	0	0.0847604	0.04651
chr4_59252667	1933	0.0704938	0.0243902	0.0650603	0.03488
chr4_59291682	1934	0.107755	0	0.0847604	0.04651
chr4_59431504	1935	0.0475907	0.0487805	0.0444056	0.02326
chr4_59528608	1936	0.095	0	0.0847604	0.04651
chr4_59622329	1937	0.0886966	0	0.0847604	0.04651
chr4_59856425	1938	0.0907029	0	0.0847604	0.04651
chr4_60065237	1939	0.0475907	0	0.0444056	0.02326
chr4_60244130	1940	0.04543	0	0.0444056	0.02326
chr4_60331038	1941	0.0512465	0.0526316	0.0444056	0.02326
chr4_60344075	1942	0.0907029	0	0.0847604	0.04651
chr4_60362863	1943	0.498457	0	0.374865	0.4884
chr4_60470249	1944	0.095	0	0.0847604	0.04651
chr4_60517480	1945	0.119987	0.025641	0.103522	0.05814
chr4_60646644	1946	0.0886966	0	0.0847604	0.04651
chr4_60695234	1947	0.0464853	0	0.0847604	0.04651
chr4_60698429	1948	0.0540123	0	0.0444056	0.02326
chr4_60698490	1949	0.0475907	0	0.0444056	0.02326
chr4_60698807	1950	0.0973044	0	0.0847604	0.04651
chr4_60794900	1951	0.132653	0	0.12138	0.06977
chr4_60794966	1952	0.132653	0	0.12138	0.06977
chr4_60923322	1953	0.209751	0	0.184424	0.1163
chr4_60970925	1954	0.482104	0	0.368286	0.4186
chr4_61007802	1955	0.244898	0	0.21126	0.1395
chr4_61060446	1956	0.172336	0	0.154499	0.09302
chr4_61178345	1957	0.159688	0.025	0.138366	0.0814
chr4_61209832	1958	0.188366	0	0.184424	0.1163
chr4_61211897	1959	0.04543	0	0.0444056	0.02326
chr4_61269608	1960	0.0281633	0.0285714	0.0227252	0.01163
chr4_61432565	1961	0.256625	0.0232558	0.223736	0.1512
chr4_61480379	1962	0.249851	0	0.21126	0.1395
chr4_61568111	1963	0.0512465	0	0.0444056	0.02326
chr4_61653274	1964	0.249851	0	0.21126	0.1395
chr4_61655754	1965	0.239198	0	0.184424	0.1163
chr4_61683823	1966	0.0253123	0.025641	0.0227252	0.01163
chr4_61798608	1967	0.102264	0	0.0847604	0.04651
chr4_61861558	1968	0.386621	0	0.308254	0.2558
chr4_61881877	1969	0.0253123	0.025641	0.0227252	0.01163
chr4_61891238	1970	0.0475907	0.0487805	0.0444056	0.02326
chr4_61912031	1971	0.0512465	0	0.0444056	0.02326
chr4_61920489	1972	0.42185	0	0.332859	0.3023
chr4_61935871	1973	0.0246875	0.025	0.0227252	0.01163
chr4_61963231	1974	0.0281633	0.0285714	0.0227252	0.01163
chr4_61977479	1975	0.480964	0.0243902	0.366201	0.407
chr4_61982253	1976	0.46401	0	0.351093	0.3488
chr4_61982319	1977	0.0721875	0.025	0.0650603	0.03488
chr4_62038249	1978	0.0704938	0.0243902	0.0650603	0.03488
chr4_62075564	1979	0.46401	0	0.358106	0.3721
chr4_62135206	1980	0.444444	0	0.351093	0.3488
chr4_62250029	1981	0.411357	0	0.321441	0.2791
chr4_62281706	1982	0.1298	0	0.12138	0.06977
chr4_62344548	1983	0.0475907	0	0.0847604	0.04651
chr4_62418009	1984	0.426036	0	0.332859	0.3023
chr4_62433582	1985	0.0512465	0	0.0444056	0.02326
chr4_62457080	1986	0.414039	0	0.332859	0.3023
chr4_62458567	1987	0.417823	0	0.342734	0.3256
chr4_62507209	1988	0.336735	0	0.276211	0.2093
chr4_62511396	1989	0.433076	0	0.332859	0.3023
chr4_62511446	1990	0.099723	0	0.0847604	0.04651
chr4_62559198	1991	0.459184	0	0.351093	0.3488
chr4_62560844	1992	0.095	0	0.0847604	0.04651
chr4_62610776	1993	0.39875	0	0.308254	0.2558
chr4_62610842	1994	0.42185	0	0.332859	0.3023
chr4_62656128	1995	0.102264	0	0.0847604	0.04651
chr4_62656194	1996	0.142012	0.0512821	0.12138	0.06977
chr4_62661769	1997	0.426036	0	0.332859	0.3023
chr4_62926663	1998	0.39875	0.05	0.321441	0.2791
chr4_62950704	1999	0.409687	0.025	0.327355	0.2907
[truncated: 3,272 more rows]

## Sheet: Table S3
	CLN3212C	CL5915-93D4-1-0-3	LA3317	LA1580	Fla.7771	BJ01	CLN4220F5-186	CLN1621L	LA2662	Fla.7171	BJ02	Fla7171.D	CLN3024A	CLN3125L	CLN2498D	LA3120	LA1478	Tropimech	CLN3241Q	CLN2026D	LA1563	U006-1	ATS020	CLN3078C	CLN3736D	LA2375	Fla.7236	P082	Siberia	CLN2366B	TA11-2	LA3320	Fla.8044	P005	Tstar-29	CLN3078G	CLN3682C	Fla.8249	P068	Pectomech	LA2661	LA3847
CL5915-93D4-1-0-3	0.0562237
LA3317	0.0896669	0.101105
LA1580	0.515228	0.54214	0.501238
Fla.7771	0.092954	0.114204	0.0331596	0.495175
BJ01	0.111265	0.118094	0.0547028	0.500432	0.069349
CLN4220F5-186	0.127115	0.133513	0.0634304	0.484117	0.0785697	0.0763456
CLN1621L	0.0514223	0.0254072	0.0937309	0.539113	0.102853	0.115501	0.129442
LA2662	0.0909458	0.104251	0.03498	0.50066	0.0397317	0.0536425	0.0626177	0.0988806
Fla.7171	0.0885748	0.100218	0.0217819	0.499567	0.0253962	0.0583513	0.0669995	0.0931214	0.0338661
BJ02	0.112148	0.119114	0.0536715	0.50974	0.0691371	0.0367518	0.0818287	0.116282	0.0573083	0.0585347
Fla7171.D	0.0853121	0.0965105	0.0214405	0.498134	0.0236487	0.0582992	0.0668177	0.0902335	0.0332924	0.00822647	0.058162
CLN3024A	0.138559	0.161237	0.103751	0.491268	0.0950659	0.122029	0.0982554	0.15435	0.0990379	0.0962925	0.122097	0.0965378
CLN3125L	0.120093	0.129305	0.162891	0.529371	0.167426	0.170291	0.159485	0.124166	0.156323	0.15387	0.172183	0.152638	0.118918
CLN2498D	0.0593375	0.0671188	0.0921316	0.5251	0.0945217	0.114631	0.126657	0.0608763	0.0918638	0.0903796	0.11493	0.0874754	0.123688	0.106577
LA3120	0.0963462	0.104251	0.0347901	0.505775	0.0512607	0.0445047	0.0627973	0.10062	0.0348432	0.0394471	0.0500504	0.0402085	0.106556	0.158274	0.0997318
LA1478	0.521281	0.539836	0.5003	0.232047	0.5	0.499688	0.500496	0.54046	0.505311	0.502194	0.510949	0.503354	0.513239	0.550134	0.52763	0.504076
Tropimech	0.116643	0.127807	0.0623919	0.48343	0.0702782	0.0790375	0.070305	0.124861	0.0630779	0.0631707	0.0815316	0.0650285	0.0747041	0.142826	0.113589	0.0670466	0.501716
CLN3241Q	0.108203	0.13062	0.130558	0.542381	0.112734	0.155836	0.158253	0.117053	0.133104	0.115832	0.156026	0.110334	0.112893	0.112939	0.0975662	0.13987	0.548589	0.155693
CLN2026D	0.0613684	0.0717132	0.0893863	0.515392	0.0885954	0.111146	0.12674	0.0571298	0.0856931	0.0890553	0.115393	0.084142	0.125761	0.111578	0.0415074	0.0988285	0.520722	0.0988248	0.105392
LA1563	0.145386	0.158608	0.0911903	0.500802	0.0975636	0.106312	0.0790954	0.153934	0.0861558	0.0900854	0.108718	0.0914681	0.10853	0.181364	0.142796	0.0885305	0.516767	0.0876874	0.175525	0.144275
U006-1	0.102926	0.123855	0.0395611	0.493756	0.0371452	0.0727218	0.0854965	0.116204	0.0399466	0.0382204	0.0752927	0.0370462	0.104796	0.169003	0.100434	0.0577999	0.500537	0.068059	0.124946	0.0881095	0.100407
ATS020	0.103635	0.111078	0.0417725	0.506342	0.0614359	0.0518365	0.067751	0.107221	0.0437147	0.0484415	0.0601109	0.0503536	0.114283	0.164617	0.106564	0.0320187	0.507372	0.076617	0.150458	0.1046	0.0964045	0.0673528
CLN3078C	0.0746354	0.0743718	0.113175	0.541999	0.106952	0.13512	0.144817	0.0690335	0.106196	0.112174	0.133633	0.108253	0.14279	0.12959	0.0689655	0.117865	0.54528	0.119075	0.112845	0.0703404	0.165476	0.119774	0.124773
CLN3736D	0.0868342	0.117629	0.115876	0.551052	0.106379	0.142984	0.159192	0.109597	0.120881	0.108073	0.143155	0.103351	0.11126	0.10375	0.0873225	0.129437	0.55613	0.148618	0.0408985	0.101852	0.174863	0.119763	0.135024	0.0982692
LA2375	0.0950547	0.103709	0.0417262	0.506511	0.0549928	0.0450289	0.068257	0.0982831	0.0382658	0.0413496	0.0524161	0.0408037	0.109051	0.160905	0.102391	0.0335385	0.507232	0.0646357	0.144132	0.0982011	0.0947837	0.0608428	0.0427851	0.118726	0.130923
Fla.7236	0.0911664	0.111939	0.0268237	0.496147	0.0249536	0.0643269	0.0767689	0.104483	0.0381726	0.0264682	0.065842	0.0249692	0.097851	0.162867	0.09731	0.0481262	0.499046	0.0660086	0.117256	0.091649	0.0960034	0.0355601	0.0577272	0.109436	0.103577	0.0484264
P082	0.101763	0.114103	0.0444268	0.498512	0.0573159	0.0477693	0.0771059	0.106283	0.0458305	0.0485766	0.0497855	0.0488889	0.114839	0.163571	0.106435	0.0441312	0.499399	0.0687325	0.148439	0.100095	0.0993766	0.0650209	0.0558214	0.124838	0.135519	0.0440331	0.0553896
Siberia	0.107853	0.113971	0.0530194	0.498323	0.0696507	0.0628404	0.072984	0.110889	0.0573635	0.0549139	0.0697816	0.0549875	0.12447	0.167857	0.107535	0.0489809	0.500215	0.0846892	0.162783	0.10594	0.10843	0.0764019	0.0483013	0.12898	0.146137	0.0539286	0.0651235	0.066317
CLN2366B	0.100778	0.111509	0.0439978	0.501302	0.0585778	0.0337255	0.0690255	0.10654	0.0442708	0.0474078	0.0395125	0.0480349	0.113013	0.164422	0.108709	0.0358586	0.498743	0.06985	0.147811	0.105982	0.0965352	0.065534	0.0431583	0.125056	0.135313	0.0385078	0.052521	0.036928	0.0573171
TA11-2	0.0600565	0.0819779	0.0950061	0.518238	0.0916851	0.110505	0.11592	0.0690712	0.0945089	0.0926205	0.111433	0.0903725	0.133056	0.132501	0.0621983	0.0996692	0.527086	0.121082	0.0977131	0.0606129	0.128386	0.100022	0.105035	0.082106	0.0980413	0.100262	0.0949049	0.105231	0.106004	0.10591
LA3320	0.0968483	0.104312	0.0324655	0.507365	0.0457786	0.0581395	0.064512	0.0975869	0.033971	0.0347807	0.0603969	0.0338107	0.103503	0.161792	0.0969951	0.0328831	0.512296	0.0661863	0.136512	0.0949439	0.0936929	0.0545657	0.0427574	0.114437	0.123688	0.0422427	0.0420048	0.0499752	0.0538137	0.048181	0.0968123
Fla.8044	0.099246	0.118226	0.0369678	0.495793	0.0261349	0.0708985	0.0809784	0.111246	0.0425031	0.029228	0.072879	0.0288724	0.100338	0.168172	0.103062	0.0529035	0.501926	0.0696636	0.117997	0.0964651	0.0988694	0.0366156	0.0611913	0.117593	0.111394	0.0572746	0.0261973	0.0587691	0.0706432	0.0611504	0.100707	0.0465914
P005	0.103091	0.116383	0.0486231	0.505778	0.0580042	0.0523524	0.0762933	0.11181	0.0480474	0.0471736	0.0571486	0.0496305	0.116999	0.169244	0.11191	0.0464013	0.507697	0.0772013	0.149525	0.101489	0.102425	0.0644862	0.0589369	0.131524	0.137906	0.0499898	0.0549092	0.0328248	0.0683088	0.0461414	0.108696	0.0506287	0.0581084
Tstar-29	0.119703	0.144765	0.12282	0.5286	0.115333	0.147205	0.105127	0.132387	0.1265	0.117941	0.144668	0.114952	0.114797	0.115363	0.12684	0.135055	0.550056	0.128568	0.0929908	0.120704	0.145278	0.12628	0.142139	0.133363	0.0954209	0.138244	0.118383	0.144348	0.151769	0.139868	0.108633	0.133726	0.12352	0.145313
CLN3078G	0.0733526	0.0804981	0.108546	0.525938	0.103939	0.133568	0.12927	0.0716177	0.106486	0.111455	0.133539	0.107767	0.119009	0.125588	0.0651587	0.117221	0.532606	0.114286	0.0933649	0.0693702	0.149837	0.116084	0.124219	0.0403711	0.100134	0.117978	0.108505	0.122183	0.129018	0.123313	0.0643803	0.112673	0.117435	0.129203	0.117887
CLN3682C	0.103546	0.120206	0.13561	0.530851	0.134058	0.153953	0.162338	0.10708	0.132404	0.132106	0.151446	0.133128	0.139139	0.0884607	0.0854082	0.144353	0.538592	0.153767	0.10167	0.0902455	0.189	0.141374	0.149566	0.10126	0.0993137	0.145388	0.139923	0.147174	0.153282	0.148226	0.106376	0.140856	0.141626	0.153051	0.124437	0.0950989
Fla.8249	0.0968019	0.115821	0.0340432	0.493927	0.0281182	0.0681674	0.0785999	0.107982	0.0446891	0.0296178	0.06875	0.028169	0.103215	0.169231	0.104563	0.0514354	0.498759	0.0631269	0.118891	0.0976047	0.100381	0.0394995	0.061522	0.115693	0.114252	0.0537217	0.0267011	0.0565809	0.070461	0.0554847	0.102965	0.0476912	0.0257161	0.0564708	0.119416	0.114408	0.144524
P068	0.0967253	0.109466	0.0455711	0.4989	0.0553837	0.0438283	0.0723886	0.104628	0.0449004	0.044955	0.0498607	0.0458558	0.113105	0.161834	0.106255	0.0409231	0.501485	0.0727646	0.145462	0.0967196	0.0966751	0.0613837	0.0524884	0.123716	0.133683	0.0447245	0.0533577	0.0309704	0.060765	0.0407326	0.0987143	0.0468922	0.0573066	0.0193878	0.143047	0.123008	0.147651	0.0554719
Pectomech	0.114021	0.12342	0.0666193	0.477323	0.0627185	0.0847206	0.0716624	0.119615	0.0637265	0.0598886	0.0845252	0.0587515	0.0732292	0.136248	0.107927	0.0678105	0.49831	0.0311925	0.147725	0.0967403	0.0872313	0.065671	0.0769076	0.116306	0.144583	0.0704154	0.0641933	0.0738324	0.0852156	0.0731659	0.11782	0.0670678	0.0650622	0.0779089	0.129139	0.108817	0.154135	0.0582118	0.0745907
LA2661	0.109217	0.114688	0.0464489	0.501427	0.0646027	0.0515668	0.0688117	0.108777	0.0521677	0.0537388	0.0592158	0.0530191	0.121348	0.173265	0.113373	0.0401594	0.503808	0.0798276	0.155239	0.11172	0.107279	0.07017	0.049487	0.135907	0.142396	0.0481354	0.0612079	0.0553776	0.064695	0.0449371	0.112552	0.0503723	0.0674352	0.0607667	0.147779	0.129455	0.158616	0.0645578	0.0551619	0.0826605
LA3847	0.105873	0.131074	0.0369476	0.51585	0.0354161	0.0720954	0.084376	0.124078	0.0384514	0.035826	0.0719844	0.0324238	0.101497	0.171712	0.104034	0.0558808	0.525111	0.0650363	0.127168	0.0937414	0.0992869	0.00988248	0.0647491	0.122206	0.119305	0.0573619	0.0316539	0.0627596	0.075113	0.0622066	0.104308	0.0490754	0.0330138	0.0597451	0.12821	0.118398	0.14453	0.0359632	0.0582741	0.0639642	0.0673507
Fla.7770	0.0922971	0.11302	0.0303706	0.49485	0.0231528	0.0667765	0.076649	0.106064	0.0383092	0.0239439	0.0694714	0.0233813	0.0983891	0.163825	0.0980314	0.0501298	0.500207	0.0715001	0.11606	0.0932605	0.0972136	0.0377302	0.0584365	0.114904	0.106341	0.0510204	0.0231408	0.055705	0.0668406	0.056	0.0979326	0.0453961	0.0224417	0.0540406	0.119178	0.114367	0.138399	0.0280698	0.0522934	0.0650631	0.0645607	0.0356499
